# Supplementary material for: Whole transcriptome RNA-seq reveals key regulatory factors involved in type 2 diabetes pathology in peripheral fat of Asian Indians
Source: Sci Rep. 2021 May 20;11:10632. doi: 10.1038/s41598-021-90148-z (PMC8137704; doi:10.1038/s41598-021-90148-z)
Supplement: Supplementary file 1 — Supplementary Information 1. [file 41598_2021_90148_MOESM1_ESM.xlsx]

## Sheet: raw reads
ref_gene_name	Control_1	Control_2	T2D_1	T2D_2	Control_3	Control_4	Control_5	T2D_3	T2D_4	T2D_5
RP11-433M22.1	0	0	0	0	0	0	0	0	0	0
transcript:ENST00000532751	2	7	0	0	7	0	0	0	0	0
6|RP11-532F6.4	0	0	0	0	0	0	0	0	0	0
18|RNU6-1131P	0	0	0	0	0	0	0	0	0	0
transcript:ENST00000532756	0	0	0	0	0	0	0	0	0	0
X|MRPL35P4-001	0	0	0	0	0	0	0	0	0	0
transcript:ENST00000548938	0	0	0	0	0	0	0	0	0	0
MIR3661	0	0	0	0	0	0	0	0	0	0
transcript:ENST00000300260	0	0	0	121	0	0	0	0	0	0
CHMP1B	915	875	3286	2313	925	794	673	1801	905	2637
RP11-181G12.4	5	0	0	0	0	0	0	0	0	0
MT1E	2461	11583	334	113	4532	4690	4992	95	97	283
NUTM2HP-001	0	0	0	0	0	0	1	4	1	0
RP11-181G12.2	37	27	29	9	28	31	10	11	2	6
11|OR52Y1P-001	0	0	0	0	0	0	0	0	0	0
8|RP11-25D10.2-001	0	0	0	0	0	0	0	0	0	0
3|NBPF21P-001	0	0	0	0	0	0	0	0	0	0
CPHL1P	4	0	0	0	0	0	0	0	0	0
transcript:ENST00000363179	0	0	0	0	0	0	0	0	0	0
4|RP11-597D13.2	0	0	0	6	0	0	0	0	0	0
transcript:ENST00000339847	0	0	0	0	0	0	0	0	0	0
X|MED28P4-001	0	0	0	0	0	0	0	0	0	0
1|RP11-396C23.3-001	0	0	0	0	0	1	0	0	1	0
transcript:ENST00000363171	0	0	0	0	0	0	0	0	0	0
18|RP11-622J9.1-001	0	0	0	0	0	0	0	0	0	0
11|RP11-690D19.1-001	0	0	0	0	0	0	0	0	0	0
TCOF1	466	289	1108	733	396	324	282	423	521	912
NSRP1	260	216	100	539	251	175	171	563	364	207
2|RP11-333O1.1	0	0	1	3	0	1	0	2	2	2
2|RP11-60H5.1	0	0	0	0	0	0	0	0	0	0
RP5-1000K24.2	7	2	0	5	8	0	0	0	0	6
13|CSNK1A1L	0	0	0	0	3	3	2	0	0	2
SPPL3	431	547	1136	523	546	424	340	310	206	654
AF001548.5	4	3	6	4	5	0	6	0	0	0
13|RP11-272M24.2-001	0	0	0	0	0	0	0	0	0	0
AF001548.3	0	0	0	0	0	0	0	0	0	0
OPA3	361	293	1226	766	284	312	282	427	491	842
OPA1	2223	2064	1840	5321	2250	2063	1791	1829	2058	3131
AC000362.1-001	0	0	0	0	0	0	0	0	0	0
transcript:ENST00000437966	0	0	0	0	0	0	0	0	0	0
9|RNU6-918P	0	0	0	0	0	0	0	0	0	0
RP11-5G18.2-001	0	0	0	7	2	0	0	0	0	0
transcript:ENST00000588648	0	0	0	0	0	0	0	0	0	0
RP5-967N21.7-001	0	0	0	0	0	0	0	0	0	0
transcript:ENST00000558735	0	0	0	0	0	0	0	0	0	20
6|PHBP1-001	0	0	0	0	0	0	0	0	0	0
RP1-278O22.1	0	0	0	0	0	7	0	0	3	0
AC090587.5	0	0	54	16	0	3	0	15	17	10
AC090587.4	14	12	112	44	27	14	15	31	23	49
WBP1LP11-001	2	1	0	0	0	1	2	0	0	0
RP11-666A8.7	0	0	0	0	0	0	0	0	0	0
RP11-666A8.8	3	0	0	8	0	5	7	0	0	0
RP11-666A8.9	0	0	0	0	0	3	9	0	0	0
RNU6-1209P	0	0	0	2	0	0	0	0	0	0
RNU4ATAC18P	2	5	0	1	2	4	7	2	1	0
AC092652.1	0	0	0	0	5	0	0	0	0	0
RP4-539M6.18-001	0	0	0	0	0	0	0	0	0	0
RNF219-AS1	5	0	0	2	3	0	0	4	0	0
RP11-485M7.1-001	0	3	1	4	2	2	0	5	0	0
AC013470.6-001	3	2	0	2	0	0	0	0	0	0
3|SYNPR-AS1	0	0	0	0	0	0	0	0	0	0
transcript:ENST00000488165	79	17	57	29	146	85	6	7	0	69
12|RP13-619I2.2-001	0	0	0	0	0	0	0	0	0	0
11|RPL7AP58-001	0	0	0	0	0	0	0	0	0	0
ITGA8	130	110	350	367	140	142	89	165	79	175
ITGA9	557	529	451	342	555	507	285	191	192	331
transcript:ENST00000460327	0	4	0	0	0	0	0	0	0	0
CTA-113A6.1	0	0	0	0	0	0	0	0	0	0
CTA-113A6.2	0	0	0	0	0	0	0	0	0	0
INCENP	137	136	469	279	131	112	112	133	119	339
ITGA1	1028	1017	770	1042	1213	1154	1087	422	409	778
ITGA2	47	39	24	49	61	37	25	27	8	32
ITGA3	193	390	694	290	201	180	169	304	182	617
ITGA4	65	32	0	63	73	76	21	29	12	12
ITGA5	884	1088	1381	697	997	753	829	497	397	874
ITGA6	1481	1090	1624	3876	1132	1111	1190	1220	1357	2431
ITGA7	2299	2084	16895	12423	1987	2158	2071	5900	6912	10839
RFPL4AP3-001	3	1	0	0	0	2	0	0	0	0
PTENP1-001	66	56	16	61	64	53	73	33	15	23
AC010468.2	0	0	0	0	0	0	0	0	0	0
10|RP11-92J19.3	0	0	0	0	0	0	0	0	0	0
16|RP11-95P2.4-001	0	0	1	0	0	0	0	2	0	0
UFSP1	32	43	125	83	32	24	26	69	84	81
1|BSND	0	0	0	0	0	0	0	0	0	0
UFSP2	72	100	179	251	99	174	19	348	90	75
13|HNRNPA1P18-001	0	0	0	0	0	0	0	0	0	0
RP11-566K19.5	0	0	0	0	0	0	0	0	0	0
RP11-566K19.6	0	0	7	11	0	0	0	4	0	14
RP11-311P8.2-001	17	6	15	15	16	15	2	5	7	10
8|RP11-281H11.1	0	0	0	0	0	0	0	0	0	0
17|KRT12	0	0	0	0	0	0	0	0	0	0
17|KRT13	0	0	0	0	2	0	0	0	0	0
transcript:ENST00000461488	0	0	0	0	0	0	0	0	0	0
17|KRT16	0	0	0	0	0	0	0	0	0	0
17|KRT17	0	0	5	0	0	0	0	0	0	0
17|KRT14	0	0	2	0	0	0	0	0	0	7
17|KRT15	0	11	0	0	0	0	0	0	0	0
AGBL1-AS1	30	30	0	4	41	24	18	3	2	2
transcript:ENST00000531225	7	1	0	6	28	7	4	4	0	1
2|AC012494.1	0	0	0	0	0	0	0	0	0	0
transcript:ENST00000583147	0	0	0	0	0	0	0	0	0	0
transcript:ENST00000531228	86	275	274	322	171	110	163	252	710	1265
11|OR4B2P-001	0	0	0	0	0	0	0	0	0	0
AC012507.4	0	0	0	0	0	0	0	0	0	0
ATP13A4-AS1	0	0	0	0	0	0	0	0	0	0
11|OR5BB1P-001	0	0	0	0	0	0	0	0	0	0
AC003688.1	4	5	85	1	5	8	3	20	37	1
FAM212B	82	108	547	252	79	97	100	219	278	555
transcript:ENST00000447251	8	2	0	5	2	3	0	5	0	0
VPS13A-AS1	4	4	0	0	0	5	0	0	0	0
FAM212A	35	49	277	148	48	41	48	63	69	108
CHST9	149	78	19	18	141	75	69	6	10	3
CHST8	0	0	6	0	0	0	3	0	0	6
4|MTHFD2P4-001	0	0	0	0	0	0	0	0	0	0
transcript:ENST00000384007	0	2	0	0	0	0	0	0	0	0
19|RPS29P24-001	0	0	0	0	0	0	0	0	0	0
RP11-863H1.1	0	0	0	0	0	0	0	0	0	0
ZNF879	32	60	30	65	27	42	56	39	23	58
IGHVII-60-1	0	0	0	0	0	0	0	0	0	0
11|OR51A1P-001	0	0	0	0	0	0	0	0	0	0
CHST5	6	10	0	11	0	0	3	0	9	3
X|HMGB3P30-001	0	0	0	0	0	0	0	0	0	0
CHST7	131	163	191	79	178	170	107	68	41	75
ITGAX	274	247	38	107	238	262	186	115	14	16
RP11-668G10.2-001	0	3	2	4	6	10	6	0	1	0
ACO2	5392	5005	47591	28117	5380	5011	4281	12053	23412	44185
RPS4XP5	0	0	0	0	0	0	0	0	0	0
ITGAV	1030	978	814	2123	908	888	737	1383	591	1744
RP11-379L18.1	0	0	0	0	0	0	0	0	0	0
AC004448.5	0	0	0	0	0	0	0	0	0	0
ITGAL	373	196	121	121	290	163	140	93	22	83
ITGAM	84	77	105	56	125	64	87	109	34	43
AC004448.2	0	0	0	0	3	0	0	0	0	0
transcript:ENST00000513967	0	0	0	0	0	0	0	0	0	0
21|C1QBPP1-001	0	0	0	0	0	0	0	0	0	0
22|KB-1440D3.14	0	0	0	0	0	4	0	0	0	0
RPL5P18-001	6	2	0	2	4	0	2	0	0	3
ITGAD	235	141	26	43	163	96	167	28	27	34
ITGAE	178	187	1120	761	208	170	158	333	244	636
2|AC073551.1-001	0	0	0	0	0	2	0	0	0	0
transcript:ENST00000463678	74	116	154	627	147	90	96	337	378	145
4|RP11-431J17.1	0	0	0	0	0	0	0	0	0	0
1|RP11-385M4.1	0	0	0	0	0	0	0	0	0	0
transcript:ENST00000488836	0	0	0	0	0	0	0	0	0	0
RP11-49I4.3	0	0	0	0	0	0	0	0	0	0
4|AC006499.6-001	0	0	0	0	0	0	0	0	0	0
transcript:ENST00000364251	0	0	0	0	0	0	0	0	0	0
ATP1B3-AS1	0	2	0	2	8	2	3	3	2	0
transcript:ENST00000432877	0	0	0	0	1	1	0	0	2	0
transcript:ENST00000432874	0	0	0	0	0	0	3	0	0	0
transcript:ENST00000432873	0	5	0	5	2	1	0	0	0	0
IGF2R	3710	3163	12523	6731	3633	3388	2979	4055	4737	10710
transcript:ENST00000569260	0	0	0	0	0	0	0	0	0	0
transcript:ENST00000580492	0	1	0	0	0	0	0	0	0	0
SLC36A4	103	109	39	69	120	103	53	61	9	64
15|SALRNA3	0	0	0	0	0	0	0	0	0	0
CKS1B	374	212	234	134	332	188	153	74	79	165
SLC36A1	157	16	296	199	187	101	105	276	108	329
9|IFNA16	0	0	0	0	0	0	0	0	0	0
9|IFNA17	0	0	0	0	0	0	0	0	0	0
9|IFNA14	0	0	0	0	0	0	0	0	0	0
9|IFNA10	0	0	0	0	0	0	0	0	0	0
transcript:ENST00000573314	146	21	29	1	8	2	210	0	111	55
MROH2A	97	252	0	0	261	130	22	0	0	0
1|BRDT	0	0	0	0	0	0	0	0	0	0
transcript:ENST00000504270	0	0	0	0	0	0	0	0	0	0
transcript:ENST00000529446	0	0	0	0	0	0	0	0	0	0
transcript:ENST00000343161	0	0	0	1	2	0	1	0	24	0
ARTN	0	0	0	6	6	0	3	6	11	0
ART1	232	249	1772	1068	298	252	238	256	516	1625
ART3	1210	1023	4068	4495	1159	1047	919	1012	1396	3609
18|VN1R74P-001	0	0	0	0	0	0	0	0	0	0
ART5	61	32	343	222	58	37	104	76	176	301
ART4	591	354	6	15	616	210	204	0	0	5
DDX3P3-001	0	3	2	3	4	6	2	0	0	0
RP11-234B24.6	0	0	0	0	5	0	0	0	0	0
transcript:ENST00000448342	0	1	0	1	2	0	0	0	1	0
RPS26P8-001	68	68	475	374	60	60	67	147	104	251
transcript:ENST00000560241	0	36	0	0	14	0	0	1	0	19
RP11-234B24.4	0	0	0	0	0	0	0	0	0	0
AL356756.1	0	0	0	0	0	0	0	0	0	0
6|RP1-172I22.1-001	0	0	0	0	0	0	0	0	0	0
transcript:ENST00000560240	0	0	0	0	0	0	0	0	0	0
AC129492.1	0	0	0	0	0	0	0	0	0	0
transcript:ENST00000415305	0	0	37	0	21	14	0	0	0	0
21|AP001604.1	0	0	0	0	0	0	0	0	0	0
transcript:ENST00000363177	0	1	0	0	0	1	0	0	0	0
FCF1P3-001	3	0	0	0	0	1	3	3	0	0
transcript:ENST00000627037	0	0	0	0	0	0	0	0	0	0
DPYD-IT1	0	0	0	0	0	0	0	0	0	0
CADPS2	282	186	172	160	292	172	128	43	46	150
8|RP11-31K23.1-001	0	0	0	0	0	0	0	0	0	0
RLF	470	569	264	780	498	480	346	284	186	320
AC007040.6	0	2	2	2	0	0	2	0	0	2
USP17L30	0	0	0	0	0	0	0	0	0	0
HNRNPA3P10-001	18	6	18	14	8	13	9	21	17	13
transcript:ENST00000619127	0	0	0	0	0	0	0	0	0	0
19|CTC-457E21.5-001	0	0	0	0	0	0	0	0	0	0
RP11-578F21.9-001	3	3	2	3	0	0	6	0	2	2
OR7E53P-001	3	7	11	8	4	1	6	0	16	14
transcript:ENST00000580723	0	0	0	0	0	0	0	0	1	1
transcript:ENST00000619129	3	0	4	8	6	43	24	0	12	4
17|YWHAEP3-001	0	0	0	0	0	0	0	0	0	0
CRTAP	662	722	2645	1624	923	649	520	1430	494	1836
transcript:ENST00000549341	0	0	4	0	0	0	0	0	0	0
15|RNU6-380P	0	0	0	0	0	0	0	0	0	0
transcript:ENST00000382214	524	628	0	0	1052	302	283	385	2	0
AC016734.2-001	75	113	21	26	56	117	85	17	17	30
CPEB4	723	620	590	649	828	705	585	451	147	935
CPEB1	11	28	58	117	22	3	0	17	55	27
CPEB3	1156	1152	677	1852	1192	953	997	844	590	2125
CPEB2	577	561	504	634	674	558	395	206	115	510
11|SCGB1D1	0	0	0	0	0	0	0	0	0	0
16|RP11-463O9.2	0	2	0	0	0	0	3	0	0	0
SRBD1	201	176	123	190	243	232	165	86	68	122
transcript:ENST00000384689	0	0	0	0	0	0	0	0	0	0
16|RP11-463O9.6	0	0	0	0	0	0	0	0	0	0
transcript:ENST00000497925	0	0	0	0	0	0	0	0	0	0
RP11-758H9.2	27	39	165	90	67	20	20	55	24	85
transcript:ENST00000384686	0	0	0	0	0	4	0	0	0	0
transcript:ENST00000384680	0	0	0	0	0	0	0	0	0	0
transcript:ENST00000497923	2	0	0	0	0	0	0	0	0	0
RP11-395G17.1-001	0	2	0	0	0	0	0	0	0	0
RP11-589N15.2	7	13	7	3	24	16	12	0	4	8
2|AC018892.8-001	0	0	0	0	0	0	0	0	0	0
transcript:ENST00000420077	0	0	0	0	0	0	0	0	0	0
CRYZP1-001	5	6	0	4	7	10	4	0	0	0
CTD-3065B20.3	11	0	0	0	0	0	4	0	0	3
CTD-3065B20.2	0	0	0	0	0	0	0	0	0	0
X|RP11-497J7.4-001	0	0	0	0	0	0	0	0	0	0
PDLIM1P4-001	11	5	3	0	2	4	5	0	1	0
RP11-795J1.1	0	4	0	0	0	0	0	0	0	0
POU5F1B	8	12	3	7	14	0	6	7	1	0
transcript:ENST00000607005	3	1	6	0	7	12	0	7	0	7
transcript:ENST00000479021	0	0	0	0	5	0	2	0	0	0
11|RP11-778O17.4	0	0	0	0	0	0	0	0	0	0
RP11-436M15.1-001	9	5	3	0	0	0	3	0	0	0
PPIAP22-001	1719	1579	1377	662	1741	1101	816	508	323	770
transcript:ENST00000520317	0	0	0	0	0	0	2	0	0	0
9|RP11-406A20.5-001	0	0	0	0	0	0	0	0	0	0
transcript:ENST00000544041	6	284	4	10	70	1	6	5	0	0
9|RP11-171A24.2	0	0	0	0	0	0	0	0	0	0
7|AC105443.2-001	0	0	0	0	0	0	0	0	0	0
1|LINC01555	0	0	0	0	0	0	0	0	0	0
LL0XNC01-36H8.1	11	9	5	6	11	3	11	8	5	0
RP11-300J18.2	0	0	0	0	0	0	0	0	0	0
RP11-300J18.1	0	0	0	0	0	0	0	0	0	0
RP11-402C9.1	0	0	0	0	0	0	0	0	0	0
transcript:ENST00000555815	31	46	42	29	23	22	25	65	8	33
transcript:ENST00000555816	0	0	0	0	0	0	0	0	0	0
1|C1orf94	0	0	0	0	0	0	0	0	0	0
transcript:ENST00000586354	0	1	0	2	0	3	0	1	0	2
9|MIR4477B	0	0	0	0	0	0	0	0	0	0
9|MIR4477A	0	0	0	0	0	0	0	0	0	0
9|RP11-53B5.1	0	0	0	0	0	0	0	0	0	0
12|RP11-641A6.8-001	0	0	0	0	0	0	0	0	0	0
transcript:ENST00000581458	0	0	0	0	0	0	0	0	0	0
transcript:ENST00000477393	0	0	0	0	0	0	0	0	0	0
UPK2	1	1	0	0	0	1	5	0	0	6
18|RP11-108P20.4	0	0	0	0	0	0	0	0	0	0
CFH	33768	25363	423	656	32286	22400	16314	747	245	550
CFI	10361	8167	135	191	12491	8582	5213	85	71	115
CFD	507	527	6423	1960	483	483	499	1599	761	2537
RPS7P7-001	0	7	0	0	2	3	3	0	0	0
CFB	18492	46962	87	29	52867	44600	30159	31	35	28
TPT1-AS1	79	76	41	72	93	35	41	30	15	23
11|TRIM64EP-001	0	0	0	0	0	0	0	0	0	0
CTB-167G5.7-001	10	2	0	0	17	0	14	2	3	2
transcript:ENST00000593851	0	0	0	0	0	0	0	0	0	0
CSTF2T	619	510	1971	1405	586	520	454	475	574	1376
21|LINC00114	0	0	0	0	0	0	0	0	0	0
RP1-29C18.10	3	2	0	2	2	1	0	0	0	0
X|SAR1AP4-001	0	0	0	0	0	0	0	0	0	0
21|LINC00111	0	0	0	0	0	0	0	0	0	0
RNF128	2555	1861	361	660	2406	1498	926	193	293	617
CTB-174O21.2	5	1	0	0	6	7	0	0	4	0
RNU5B-1	57	52	0	3	49	56	50	0	0	3
RP11-509A17.3	10	0	0	3	4	0	0	0	0	0
AAAS	762	910	1179	920	822	683	568	760	674	810
RP11-307L14.2	3	2	0	2	6	0	0	0	2	0
RNU6-767P	2	0	0	0	0	0	0	0	0	0
RP11-708J19.3-001	0	3	0	0	2	5	5	2	0	0
transcript:ENST00000437968	0	0	0	0	0	0	0	0	0	6
SIDT1	21	34	19	51	45	47	30	53	15	31
AP003900.6	0	0	0	0	0	0	0	0	0	0
SIDT2	1809	1379	1970	1086	1511	1209	817	621	626	1293
22|PPP1R26P5-001	0	0	0	0	0	0	0	0	0	0
6|OR11A1	0	0	0	0	0	0	0	0	0	0
EIF2AP4-001	2	0	0	0	2	2	3	0	2	2
transcript:ENST00000526248	0	0	0	0	0	0	0	0	0	0
5|NAMPTP2-001	0	0	0	0	0	0	0	0	0	0
RP11-2N1.2	0	6	0	0	0	0	0	0	0	0
PISRT1	0	0	0	0	0	0	0	0	0	0
RP11-2N1.1	0	0	0	0	0	0	0	0	0	0
19|CTD-3214H19.12-001	0	0	0	0	0	0	0	0	0	0
19|AC004257.1	0	0	0	0	0	0	0	0	0	0
transcript:ENST00000523329	14	17	0	12	26	0	31	0	0	0
transcript:ENST00000223084	72	24	97	35	6	6	9	59	7	7
8|TPT1P8-001	0	0	0	0	0	0	0	0	0	0
SNRPGP5-001	7	12	0	0	2	6	2	0	0	0
20|RNU6-147P	0	0	0	0	0	0	0	0	0	0
PSMB10	641	629	1532	907	761	669	489	335	557	843
transcript:ENST00000394061	0	0	0	0	0	0	6	0	0	1
1|AADACL4	0	0	0	0	0	0	0	6	0	0
RP11-89K11.1	6	9	0	0	7	0	0	9	0	0
transcript:ENST00000414952	0	0	0	0	0	0	0	0	0	0
15|AC025166.1	0	0	0	0	0	0	0	0	0	0
DHFRP1-001	102	51	114	82	111	91	34	45	45	80
15|AC069082.1	0	0	0	0	0	0	0	0	0	0
transcript:ENST00000522644	0	0	0	0	0	0	0	2	0	0
LVCAT1	6	0	0	0	0	0	0	0	0	0
RP11-1006G14.1	14	2	3	2	6	2	0	4	0	2
AAGAB	633	486	1569	1019	481	433	340	443	483	872
4|RNU6-420P	0	0	0	0	0	0	0	0	0	0
C4orf19	562	259	0	6	388	361	145	6	0	0
AC006011.4-001	4	5	6	5	8	6	6	3	7	7
SLC7A6OS	158	186	399	233	80	108	115	244	191	344
transcript:ENST00000459286	0	0	0	0	0	0	0	0	0	0
A2ML1-AS2	0	0	0	0	0	0	0	0	0	0
19|MIR8074	0	0	0	0	0	0	0	0	0	0
3|RP11-674E16.1-001	0	0	0	3	0	2	0	0	4	0
16|AC009081.1	0	0	0	0	0	0	0	0	0	0
X|YWHAZP8-001	0	0	0	0	0	0	0	0	0	0
CTB-179K24.3	5	8	15	4	3	12	5	4	3	5
19|IFNL4-001	0	0	0	0	0	0	0	0	0	0
Y|CDY5P-001	0	0	0	0	0	0	0	0	0	0
RP13-941N14.1	6	0	7	0	0	0	0	0	0	0
IGLVI-38	0	0	0	0	0	0	0	0	0	0
CTD-2623N2.3-001	24	27	0	23	16	12	11	5	3	3
MIR3714	1	1	0	0	1	1	1	0	0	0
3|AC139451.2	0	0	0	0	0	0	0	0	0	0
RP11-388C12.1	0	0	8	0	9	0	4	4	0	0
RP1-154J13.2-001	0	0	0	0	0	0	0	0	0	0
3|AC139451.1	0	0	0	0	0	0	0	0	0	0
RFPL4AL1	19	24	0	0	13	18	28	0	0	0
5|RP11-281O15.5-001	0	0	0	0	0	0	0	0	0	0
transcript:ENST00000525862	5	0	0	0	0	0	2	0	0	0
TPSD1	0	2	15	6	0	7	0	12	6	0
Y|AC010723.2	0	0	0	0	0	0	0	0	0	0
transcript:ENST00000525861	0	0	0	0	0	0	0	0	0	3
transcript:ENST00000525866	0	0	1	0	0	0	0	0	0	0
RP11-583F2.1	2	0	0	0	3	0	0	0	0	0
SC22CB-1D7.1	0	0	0	0	0	0	0	0	0	0
RNU6ATAC39P	2	0	0	0	0	1	0	0	0	0
transcript:ENST00000548599	0	3	0	0	1	1	0	0	2	0
transcript:ENST00000548598	0	0	0	12	0	0	0	0	0	0
STXBP5	650	624	702	1078	711	548	531	391	236	775
14|SNORA11	0	0	0	0	0	0	0	0	0	0
transcript:ENST00000620711	68	73	25	25	75	5	44	0	2	11
transcript:ENST00000620716	0	0	0	0	0	0	0	0	0	0
TEN1-CDK3	746	827	42	135	806	702	517	81	34	24
4|AC113617.1	0	0	0	0	0	0	0	0	0	0
ZNF197-AS1	1	7	4	2	2	2	5	2	3	3
17|POLR3KP2-001	0	0	0	0	0	0	0	0	0	0
4|RP11-326I19.2	0	5	3	6	0	0	0	3	3	2
RP5-1172N10.4	3	3	3	4	3	3	3	4	4	5
X|RP5-937E21.1-001	0	0	0	0	0	0	0	0	0	0
transcript:ENST00000561453	1	0	0	0	0	0	0	0	0	0
RP11-618I10.4-001	0	0	0	0	0	0	0	0	0	0
AC096664.1-001	11	0	0	0	0	8	4	3	0	0
OVCH2	7	4	3	4	4	5	4	0	0	3
RP13-786C16.1	0	0	0	0	0	0	3	0	0	0
12|LINC01498	0	0	0	0	0	0	0	0	0	0
transcript:ENST00000484291	0	0	0	0	0	0	0	0	0	0
transcript:ENST00000469707	0	0	0	0	0	0	0	4	2	0
CTD-2301A4.1-001	1	0	0	0	0	0	0	0	0	0
12|LINC01490	0	0	0	0	0	0	0	0	0	0
KCNE4	18	51	149	133	15	14	11	40	27	196
RP11-613E4.5-001	2	0	19	0	0	5	2	2	12	1
RP11-132A1.6-001	121	216	0	0	108	48	189	0	0	0
4|RP11-747H12.3-001	0	0	0	0	0	0	0	0	0	0
ALG1L3P-001	0	0	0	0	0	0	0	0	0	0
RP11-612B6.2	64	57	3	10	64	48	34	5	3	4
RP11-416A14.1	3	3	0	0	0	6	0	0	0	0
transcript:ENST00000588575	0	0	0	0	0	0	0	0	0	0
20|RNU6-497P	0	0	0	0	0	0	0	0	0	0
transcript:ENST00000570134	0	0	0	0	0	0	0	0	0	0
MKRN2OS	9	20	0	18	5	13	16	28	35	25
transcript:ENST00000570132	27	26	106	9	0	38	33	0	0	0
transcript:ENST00000414060	0	0	0	0	0	2	0	0	0	5
11|RP11-313I2.8-001	0	0	0	0	0	0	0	0	0	0
RP4-631H13.2	0	0	0	0	0	0	0	0	0	0
7|AC003088.1	0	0	0	0	0	0	0	0	0	0
MSL3P1	23	0	36	2	0	0	0	0	0	12
transcript:ENST00000607495	2	0	3	1	0	2	0	0	3	2
transcript:ENST00000440353	38	46	23	3	75	28	7	44	0	0
transcript:ENST00000414062	0	0	76	0	0	0	0	0	0	0
NCBP2-AS1	0	0	0	0	0	0	0	0	0	0
transcript:ENST00000308095	0	0	0	0	0	0	0	0	0	0
USF1P1-001	6	2	0	0	0	0	6	0	0	0
NCBP2-AS2	221	209	1293	882	256	252	225	305	448	690
GS1-21A4.1	4	0	0	0	9	0	0	0	0	0
transcript:ENST00000495193	0	0	0	0	0	0	0	0	0	0
16|AC092116.1	0	0	0	0	0	0	0	0	0	0
transcript:ENST00000478660	0	0	0	0	0	0	0	10	0	0
transcript:ENST00000469709	0	0	0	0	0	0	0	0	0	0
transcript:ENST00000484746	0	0	0	0	0	0	0	0	0	0
transcript:ENST00000375403	359	713	5040	2563	606	355	317	478	638	2790
transcript:ENST00000591147	0	0	0	0	0	0	0	0	0	0
transcript:ENST00000523835	1	0	0	0	0	0	0	0	0	0
SPDEF	0	4	3	0	0	0	0	0	0	0
transcript:ENST00000583259	0	0	0	0	0	0	0	0	0	0
10|RP11-556E13.1	0	0	0	0	0	0	0	0	0	0
SNRPCP20-001	0	3	0	0	0	3	1	0	0	0
SPPL2C	0	0	0	0	0	0	0	0	0	0
INS-IGF2	198	232	0	0	166	246	69	8	0	0
transcript:ENST00000365118	0	2	0	0	0	0	3	0	0	0
Y|TCEB1P16-001	0	0	0	0	0	0	0	0	0	0
8|RP11-434I12.5-001	0	0	0	0	0	0	0	0	0	3
RP11-547M24.1-001	0	0	0	0	0	0	0	0	0	0
11|U8	0	0	0	0	0	0	0	0	0	0
8|RP11-10D7.5-001	0	0	0	0	2	0	0	0	0	0
RP11-563D10.1	12	3	0	0	0	2	3	0	0	0
transcript:ENST00000384309	0	0	0	0	3	2	0	0	0	0
13|RP11-75N6.3	0	0	0	0	0	0	0	0	0	0
transcript:ENST00000489452	0	0	0	0	0	0	0	0	0	0
MCCD1	0	0	0	0	0	0	0	0	0	0
RP11-249C24.10	0	0	0	0	0	0	0	0	0	0
CYP4A26P-001	4	0	3	0	1	2	1	0	0	0
ZNF117	153	66	4	69	81	94	76	48	20	14
ZNF114	9	0	0	21	0	2	6	0	11	2
ZNF112	59	41	27	71	44	43	30	14	28	23
transcript:ENST00000384305	0	0	0	0	0	0	0	0	0	0
FAM197Y7P	0	0	2	0	0	0	0	0	0	0
transcript:ENST00000384307	0	3	0	0	2	0	0	1	0	0
transcript:ENST00000512339	0	0	2	0	0	3	3	0	7	0
RP11-925D8.3-001	3	6	0	0	0	0	0	0	0	0
RP11-1094M14.12	0	0	0	0	0	0	0	0	0	0
GPR15	3	6	0	0	0	3	0	3	0	0
RPL23AP57-001	3	0	0	0	0	0	0	0	2	2
RP11-19N8.3-001	0	0	0	0	0	0	0	0	0	0
5|CTD-2218K11.2	0	0	0	0	0	0	3	0	0	0
RP11-317B17.4-001	6	0	0	0	6	3	3	0	0	0
18|PPP4R1-AS1	0	0	0	0	0	0	0	0	0	0
MIR6780A	0	0	0	0	1	0	0	0	0	0
transcript:ENST00000601769	0	0	0	0	0	0	0	0	0	0
PRKAR2A	2203	2177	13930	7375	2216	2066	1924	2747	3098	7424
transcript:ENST00000445201	0	0	0	0	0	0	0	0	0	0
PRKAR2B	115	125	108	193	99	90	80	152	52	141
RPL12P6-001	14	4	50	22	11	15	13	12	9	24
MAGT1	1611	1126	1184	886	1205	1034	647	321	330	831
TMBIM6	11648	8215	6681	3998	11745	7965	4205	1394	1633	4501
transcript:ENST00000445208	0	0	0	0	0	0	0	0	0	0
transcript:ENST00000591499	7	133	1765	683	23	530	22	38	0	1835
21|CH507-216K13.2	0	0	0	0	0	0	0	0	0	0
RNU7-104P	0	0	0	0	0	1	0	0	0	0
transcript:ENST00000499137	0	0	0	0	0	0	0	0	0	0
3|RNU6-1129P	0	0	0	0	0	0	0	0	0	0
transcript:ENST00000557439	0	1	0	1	0	0	1	1	0	1
RPL10P15-001	0	0	9	24	0	0	0	8	5	16
3|RP11-520D19.1	0	0	0	0	0	0	0	0	0	0
3|RP11-520D19.2	0	0	0	0	0	0	0	0	0	0
transcript:ENST00000554526	0	0	0	0	0	0	0	0	0	0
transcript:ENST00000488443	0	0	0	0	0	0	0	0	0	15
transcript:ENST00000488440	0	0	0	0	0	0	0	0	0	0
transcript:ENST00000460322	0	0	0	0	0	0	0	0	0	0
transcript:ENST00000596678	0	0	0	0	0	0	0	0	0	0
transcript:ENST00000635671	4	22	0	0	0	2	1	0	3	0
transcript:ENST00000635670	0	0	0	0	0	0	0	0	0	0
11|RNU4ATAC10P	0	0	0	0	0	0	0	0	0	0
AP000654.5-001	0	5	0	0	0	0	2	4	0	0
transcript:ENST00000365117	0	1	0	0	0	0	0	0	0	0
RLN3	0	0	0	0	0	0	0	0	0	0
PHACTR4	784	131	938	644	303	244	59	497	290	922
15|AC068831.17-001	0	0	0	0	0	0	0	0	0	0
PHACTR1	31	108	74	91	83	64	72	49	71	99
NLGN3	7	17	20	10	0	20	12	7	6	7
PHACTR3	10	11	9	0	10	9	4	0	0	0
PHACTR2	630	202	80	187	225	328	585	178	198	278
RP11-65B23.5-001	0	0	0	0	0	0	0	0	0	0
5|RP11-508M8.1	0	0	0	0	0	0	0	0	0	0
RP11-680G24.6	17	17	2	2	18	13	15	2	2	3
RP4-724E16.2	6	0	0	6	5	6	0	0	0	0
MIR4709	1	1	1	1	1	1	1	1	1	1
MIR4705	0	0	0	0	0	2	0	0	0	0
MIR4706	1	0	1	1	1	2	0	0	0	0
transcript:ENST00000483211	0	0	0	0	0	0	0	0	0	0
MIR4700	1	1	1	1	1	1	1	1	1	1
10|RPL7P34-001	0	0	0	0	0	0	0	0	0	0
RP11-330C7.4-001	2	0	0	0	0	0	1	0	0	0
19|C19orf84	0	0	0	0	0	0	0	0	0	0
9|ZYG11AP1-001	0	0	0	0	0	0	0	0	0	0
DOCK11P1-001	2	0	0	0	0	0	0	0	0	0
5|RP11-445O3.3	0	0	0	0	0	0	0	0	0	0
5|RP11-445O3.2	0	0	0	0	0	0	0	0	0	0
5|RP11-445O3.1	0	0	0	0	0	0	0	0	0	0
transcript:ENST00000517865	3	0	0	0	0	14	1	0	3	1
transcript:ENST00000479536	0	0	0	0	20	0	0	0	0	0
transcript:ENST00000479537	0	0	0	0	2	0	0	0	0	0
3|MTND4LP10-001	0	0	0	0	0	0	0	0	0	0
1|AL359753.1	0	0	0	0	0	0	0	0	0	0
transcript:ENST00000521548	6	0	7	15	0	0	0	5	3	0
transcript:ENST00000492164	0	0	37	21	0	0	0	0	0	23
RP11-641C17.2-001	3	7	0	0	0	7	3	0	0	0
transcript:ENST00000383942	0	2	0	0	0	0	3	0	0	0
VMP1	1173	1425	940	743	1124	857	778	289	283	693
transcript:ENST00000571907	0	0	0	0	0	0	0	0	0	0
transcript:ENST00000590361	0	0	0	0	0	0	0	0	0	0
transcript:ENST00000414176	0	0	0	0	0	0	0	0	0	0
transcript:ENST00000414175	0	0	0	0	0	0	0	0	0	0
transcript:ENST00000414174	0	0	0	0	0	0	0	0	0	0
transcript:ENST00000598170	0	2	0	0	9	0	3	0	0	0
transcript:ENST00000383949	0	0	0	0	0	0	0	0	0	0
RP11-757A13.1	6	1	3	3	5	3	8	0	0	0
transcript:ENST00000598175	0	0	11	6	0	6	0	0	0	0
1|KLF18	0	0	0	0	0	0	0	0	0	0
4|RP11-545H22.1	0	0	0	0	0	0	0	0	0	0
transcript:ENST00000596916	0	0	153	0	0	0	0	0	0	0
transcript:ENST00000419516	0	0	0	0	0	0	0	0	0	0
AC002551.1	2	0	0	0	2	0	0	0	0	0
NR1D1	747	1614	7855	1738	1666	732	946	1609	765	4946
NR1D2	2754	3272	3460	6245	3173	2696	2603	1963	1677	4423
AC046130.1	0	0	0	0	0	0	0	0	0	0
transcript:ENST00000596918	0	0	0	0	0	0	0	0	0	0
PGAM1P11-001	6	4	0	0	6	4	0	0	0	0
3|AY269186.2	0	0	0	0	0	0	0	0	0	0
RP11-162P23.2	0	65	0	0	0	0	47	0	0	0
Y|RP11-118E9.1-001	0	0	0	0	0	0	0	0	0	0
X|FOXN3P1-001	0	2	7	6	3	7	4	3	0	5
8|RP11-150O12.4	0	0	0	0	0	0	0	0	0	0
transcript:ENST00000455236	0	0	0	0	0	0	0	0	0	0
UBA52P8-001	14	3	0	1	9	7	17	3	0	5
transcript:ENST00000449600	1	4	0	1	0	1	1	1	3	0
2|RPL7L1P10-001	0	0	0	0	0	0	0	0	0	0
18|RNU6-170P	0	0	0	0	0	0	0	0	0	0
transcript:ENST00000455230	0	0	19	0	7	0	1	11	0	6
transcript:ENST00000556671	0	0	0	0	0	0	0	0	0	0
transcript:ENST00000515642	0	0	0	0	0	0	0	0	0	0
OGFR	1829	1615	816	534	1942	1351	922	389	215	729
11|AP004242.1	0	0	0	0	0	0	0	0	0	0
20|RP4-620E11.5-001	0	0	0	0	0	0	0	0	0	0
transcript:ENST00000549838	0	0	0	0	0	0	0	0	0	0
transcript:ENST00000544187	0	0	0	0	0	0	0	0	0	0
RP11-335O13.7	0	0	0	0	0	0	0	0	0	0
RP11-561O4.1-001	6	5	5	4	4	8	6	3	4	4
PARP4P1-001	0	0	0	0	0	0	0	0	0	0
HSPD1P14-001	0	0	0	0	0	0	0	0	0	0
transcript:ENST00000384419	0	0	0	0	0	0	0	0	0	0
7|XRCC2	0	0	0	0	0	0	0	0	0	0
transcript:ENST00000331057	11	11	17	12	0	21	13	6	0	14
transcript:ENST00000513526	0	0	0	0	0	0	0	0	0	0
LAMP5-AS1	0	0	0	0	0	0	0	0	0	0
RP11-359B20.1-001	10	4	0	0	3	6	4	0	0	0
transcript:ENST00000561339	0	0	0	0	0	0	0	0	0	0
transcript:ENST00000513522	0	0	0	3	0	0	0	1	0	0
11|SSU72P4-001	0	0	0	0	0	0	0	0	0	0
transcript:ENST00000561330	0	0	0	0	0	0	0	0	0	0
transcript:ENST00000410852	0	0	0	0	0	0	0	0	0	0
transcript:ENST00000513528	0	0	0	7	0	0	0	0	0	0
transcript:ENST00000513529	0	0	0	0	0	0	0	0	0	0
RP11-165N19.2-001	2	0	0	0	0	0	0	0	0	0
19|CTD-2619J13.13	0	3	0	0	2	1	2	0	0	0
transcript:ENST00000562462	0	81	0	0	0	0	0	50	0	0
19|CTD-2619J13.16	0	0	3	0	4	5	0	1	9	3
2|AC015977.5-001	0	0	0	0	0	0	0	0	0	0
transcript:ENST00000497269	0	0	0	0	11	10	0	0	2	0
PTCH2	63	109	126	111	95	42	57	97	64	85
transcript:ENST00000608579	0	0	0	0	0	0	0	0	0	0
5|CTD-2151A2.1	0	0	0	0	0	0	0	0	0	0
PTCH1	98	140	362	188	157	91	75	114	6	256
AOAH-IT1	4	0	0	1	0	2	3	0	0	0
TIMM44	753	648	2492	1472	857	880	616	1112	1326	2658
transcript:ENST00000584822	0	0	0	0	0	0	0	0	0	0
transcript:ENST00000512922	15	0	14	0	0	0	0	0	0	0
IHH	24	28	0	0	73	30	35	0	0	0
transcript:ENST00000371871	0	11	54	31	18	7	11	17	10	18
transcript:ENST00000409628	0	0	0	0	0	0	0	0	0	0
GTSCR1	0	0	0	0	0	0	0	0	0	0
14|RP11-90P16.2-001	0	0	0	0	0	0	0	0	0	0
transcript:ENST00000507897	0	0	0	0	0	0	0	0	0	0
RAD9B	0	0	64	45	0	0	0	12	1	0
RAD9A	433	561	228	128	454	404	407	105	220	175
transcript:ENST00000466544	0	193	245	266	0	96	0	6	140	221
ERGIC2	626	487	228	931	670	484	291	347	323	398
ERGIC3	2514	2586	2900	1915	2372	2108	1872	870	930	2138
transcript:ENST00000507891	0	9	0	0	0	1	3	0	0	0
ERGIC1	5829	5162	9214	4634	4783	5242	2916	1853	2487	5261
transcript:ENST00000567279	0	0	16	155	0	0	0	0	0	0
16|RARRES2P5-001	0	0	0	0	0	0	0	0	0	0
MIR3167	0	0	0	0	0	0	0	0	0	0
RP11-760D2.7-001	0	0	55	37	9	0	0	17	12	58
MIR3161	0	0	0	0	0	0	0	0	0	0
transcript:ENST00000540592	0	0	0	0	0	0	0	0	0	0
MIR3163	0	0	0	0	0	0	0	0	0	0
transcript:ENST00000514069	0	0	0	0	0	0	0	0	0	0
B3GAT3	571	574	250	210	606	406	366	165	135	211
B3GAT2	222	129	76	28	156	155	70	84	34	17
B3GAT1	169	172	19	6	619	146	132	0	0	3
MIR3168	0	0	0	0	0	0	0	0	0	0
transcript:ENST00000567277	0	0	0	0	0	0	0	0	0	0
2|RP11-440D17.6-001	0	0	0	0	0	0	0	0	0	0
transcript:ENST00000616808	0	0	0	0	0	0	0	0	0	0
CALM2	3404	3140	7627	5302	3747	2534	2017	2193	1548	4130
CALM3	1337	1338	5474	2793	1223	1010	1014	1817	1574	4109
SPG21	1224	1201	2582	1341	1423	1087	728	709	642	1506
CALM1	7009	8235	26309	20593	7350	7945	6489	15060	6922	17789
RP11-357N13.1	0	0	0	0	0	0	0	0	0	0
transcript:ENST00000616802	0	0	0	0	0	0	0	0	0	0
GSDMB	1430	834	72	91	1150	790	1071	114	80	48
GSDMC	39	41	119	72	22	57	31	60	424	210
GSDMD	1183	1237	635	366	1870	1117	1396	250	250	303
UPK1A	6	0	0	0	0	0	0	0	0	0
UPK1B	3	71	0	2	0	0	6	0	0	0
RP11-357N13.6	34	27	0	0	38	29	33	0	0	6
DLGAP2	23	28	3	4	7	12	11	0	0	0
DLGAP3	3	0	5	0	0	0	0	0	0	0
AC023310.1	0	0	0	0	0	0	0	0	0	0
DLGAP1	6	4	11	11	5	0	4	7	3	8
transcript:ENST00000555379	45	61	54	99	42	40	40	65	37	53
X|MTND4P31-001	0	0	0	0	0	0	0	0	0	0
DLGAP4	663	675	7640	4133	1089	978	606	2324	2367	5583
DLGAP5	0	0	0	0	5	0	0	0	0	0
KB-1507C5.4	9	0	0	9	0	0	4	0	0	6
RP11-428C19.4	0	0	0	0	2	0	4	0	0	2
MIR7973-2	0	0	0	0	0	0	0	0	0	0
X|RP11-459A10.1-001	0	0	2	0	0	0	0	0	0	2
transcript:ENST00000555370	0	0	4	0	0	0	3	0	0	0
Y|TTTY2B	0	0	0	0	0	0	0	0	0	0
CYP27B1	10	0	0	3	15	8	11	3	6	0
MIR503	1	4	0	0	2	1	1	1	0	0
10|AKR1C7P	0	0	0	0	0	0	0	0	0	0
transcript:ENST00000541176	0	0	0	0	0	0	0	0	0	0
OIP5	48	89	373	246	50	61	43	152	24	216
MIR502	0	0	0	0	0	0	1	0	0	0
transcript:ENST00000611462	0	0	0	0	0	0	3	0	0	0
FBXL16	21	6	15	0	19	4	13	0	0	3
Y|TTTY20	0	0	0	0	0	0	0	0	0	0
Y|TTTY21	0	0	0	0	0	0	0	0	0	0
Y|TTTY22	0	0	0	0	0	0	0	0	0	0
Y|TTTY23	0	0	0	0	0	0	0	0	0	0
transcript:ENST00000554308	53	120	70	129	79	72	40	3	62	6
FAM169A	5	0	0	5	11	6	0	0	0	0
16|AC092287.1	0	0	0	0	0	0	0	0	0	0
2|SCG2	0	0	0	0	7	0	0	0	0	0
FBXL18	75	70	317	152	54	76	61	96	138	222
transcript:ENST00000457498	58	6	3	19	31	15	22	12	6	12
RP11-1081L13.4	11	16	0	6	0	0	8	16	3	0
AC138645.1	0	0	0	0	0	0	0	0	0	0
PTPN18	650	739	332	400	690	566	556	275	228	308
AC068287.1-001	0	0	0	0	0	0	0	0	0	0
MIR505	2	0	0	0	1	0	0	0	0	0
21|KRTAP20-3	0	0	0	0	0	0	0	0	0	0
PTPN13	68	111	46	107	94	51	64	87	10	77
PTPN12	601	836	474	1096	675	422	403	636	420	614
PTPN11	2544	2297	3781	6861	2673	2121	1859	4234	2663	4309
RP11-497H17.1	2	1	0	1	3	2	2	6	0	1
transcript:ENST00000215376	0	0	0	0	0	0	0	0	0	0
RNU6-960P	4	7	0	0	7	13	8	0	0	0
PTPN14	1457	1404	5323	3288	1306	1244	1357	1217	1005	3594
AC007879.1	0	0	0	0	0	0	0	0	0	0
transcript:ENST00000555879	0	0	18	23	0	0	0	18	0	0
1|LOR	0	0	0	0	0	0	0	0	0	0
LYAR	123	136	300	349	103	128	100	342	178	334
transcript:ENST00000490917	1	0	4	0	0	0	0	0	1	1
transcript:ENST00000423692	20	0	0	0	33	19	29	39	24	17
transcript:ENST00000600968	77	0	0	0	0	10	0	0	0	0
12|KRT19P2-001	0	0	0	0	0	3	0	0	0	0
AC138035.1	7	1	0	0	2	1	1	1	0	0
AC138035.2	26	14	13	30	15	46	18	24	19	7
transcript:ENST00000510768	0	0	0	0	0	0	0	0	0	0
transcript:ENST00000602526	0	2	0	0	21	0	0	0	0	0
3|AC091633.2-001	0	0	2	0	0	2	0	0	0	0
SDK1	48	89	225	119	75	59	40	104	73	116
20|AL389883.1	0	0	0	0	0	0	0	0	0	0
transcript:ENST00000276960	29	36	82	27	33	13	2	26	36	87
transcript:ENST00000510767	0	0	0	0	0	0	0	0	0	0
transcript:ENST00000510766	0	0	0	0	0	0	0	0	0	0
C2orf81	15	16	23	31	25	11	8	15	14	13
UPB1	4486	4350	55	5	5041	3642	3315	0	2	46
transcript:ENST00000518198	18	0	6	15	0	0	0	9	0	9
C2orf82	83	228	11	0	136	187	150	17	0	19
transcript:ENST00000593980	0	0	0	0	0	0	0	0	0	0
transcript:ENST00000491889	0	0	0	0	0	0	0	0	0	0
SNORA84	2	6	0	0	1	2	2	0	0	0
8|RP11-359P18.8-001	0	0	0	0	0	0	0	0	0	0
HSPA8P9-001	421	365	2581	1538	360	384	306	434	704	1713
C2orf88	341	271	364	193	296	281	229	228	128	595
transcript:ENST00000491887	0	0	0	0	0	0	0	0	0	0
transcript:ENST00000487783	6	4	2	3	8	5	3	2	0	3
9|RORB	0	6	0	0	4	0	0	0	0	0
transcript:ENST00000490284	0	0	0	0	0	0	0	0	0	0
transcript:ENST00000429067	0	0	5	0	0	0	0	0	0	1
MSMP	0	0	1	0	0	0	0	0	0	0
RP11-17P16.2-001	0	1	0	0	3	2	0	0	0	0
RP11-556H2.3	6	0	0	0	2	0	0	0	0	0
MZB1	58	56	0	3	17	20	48	9	6	0
transcript:ENST00000554429	0	0	0	0	0	0	0	0	0	0
TRAPPC6B	98	359	224	694	358	278	244	335	247	405
21|AP001607.1	0	0	0	0	0	0	0	0	0	0
RNU4-56P	0	0	0	0	0	0	0	0	0	0
HLA-DQB1	751	535	86	346	657	79	83	106	101	821
RP11-556H2.1	0	4	0	0	0	3	2	0	0	0
HLA-DQB2	18	16	51	0	16	12	40	0	13	0
transcript:ENST00000596002	14	20	14	35	11	42	20	0	27	37
transcript:ENST00000457284	0	0	0	0	0	0	0	0	0	0
10|RP11-30G13.1	0	0	0	0	0	0	0	0	0	0
RPL23AP86-001	3	0	6	0	8	3	2	0	0	0
transcript:ENST00000517082	0	0	0	0	0	0	0	0	0	0
transcript:ENST00000517085	0	0	0	0	0	0	0	0	0	0
AC109465.1	0	0	0	0	0	0	0	0	0	0
GK-IT1	2	0	0	0	2	0	0	0	0	0
RP11-51L5.5	40	19	77	39	40	18	34	25	17	53
MIR4313	0	2	0	0	0	0	0	0	0	0
12|RPL17P37-001	0	0	0	0	0	0	0	0	0	0
FOXS1	6	6	48	79	8	18	12	29	25	25
AC068535.3	142	121	0	0	53	68	47	0	0	0
transcript:ENST00000557993	0	0	0	0	0	0	0	0	0	0
11|AP003498.1	0	0	0	0	0	0	0	0	0	0
transcript:ENST00000552742	0	0	0	0	6	12	9	0	2	0
transcript:ENST00000518229	0	0	0	0	0	0	0	0	0	0
transcript:ENST00000588059	0	0	0	0	0	0	0	0	0	0
transcript:ENST00000361846	0	0	1	0	32	0	3	8	0	0
transcript:ENST00000557999	0	0	0	0	0	0	0	0	0	0
AC008060.5	0	0	0	0	0	0	0	0	0	0
F8A1	377	356	889	454	338	319	242	230	316	481
transcript:ENST00000514509	0	0	0	0	0	0	0	0	0	0
transcript:ENST00000582183	2	2	0	0	0	0	0	0	0	0
RP11-411H5.1	0	0	0	0	0	0	0	0	0	0
transcript:ENST00000595671	0	0	0	0	0	0	0	0	0	0
transcript:ENST00000582185	0	0	0	0	0	0	0	0	0	0
17|MINOS1P2-001	0	0	0	5	2	0	0	0	3	0
COX20P2-001	2	0	10	3	0	3	3	0	3	0
CAMKK2	1572	1123	1133	736	1710	1239	902	535	431	901
CAMKK1	68	88	191	181	72	55	72	130	103	155
MYDGF	1569	1491	691	458	1472	968	924	263	209	419
RP11-22P4.2	4	0	0	0	0	0	0	0	0	0
transcript:ENST00000528412	0	0	0	0	0	0	0	0	0	0
LPAR5	17	32	13	21	16	19	12	0	7	9
LINC00159	0	0	0	0	0	0	0	0	0	0
transcript:ENST00000363566	0	0	0	0	0	0	0	0	0	0
transcript:ENST00000363562	0	0	0	0	0	0	0	0	0	0
transcript:ENST00000554382	0	0	0	0	0	0	0	0	0	0
TCEB1P33-001	0	0	0	0	0	0	0	0	0	0
1|RP11-567C20.3	0	0	0	0	0	0	0	0	0	0
2|RP11-118M12.2-001	0	0	0	0	0	0	0	0	0	0
transcript:ENST00000554381	0	0	0	0	0	0	0	0	0	0
transcript:ENST00000586405	0	0	0	0	0	1	1	0	0	0
MSX2	11	17	122	60	16	16	6	31	26	65
transcript:ENST00000594984	97	200	895	410	34	131	83	10	9	4
Y|TSPY15P-001	0	0	0	0	0	0	0	0	0	0
U47924.27	0	0	0	0	0	0	0	0	0	0
CHMP3	877	862	5860	3693	820	795	573	1558	1661	2739
RPL36AL	2110	2646	2432	3138	2562	1933	1546	1210	1315	2529
U47924.29	0	0	0	0	0	0	0	0	0	0
CHMP7	257	418	434	253	668	756	73	685	121	239
CHMP6	544	544	2443	1031	580	556	482	533	706	1615
transcript:ENST00000420631	0	0	0	0	0	0	0	0	0	0
RPS2P4-001	7	7	74	58	2	6	2	20	25	22
RP11-357G3.2-001	0	0	0	0	0	0	0	0	3	0
15|FAM138E	0	0	0	0	0	0	0	0	0	0
OR52N4	0	4	0	3	0	0	3	0	0	3
OR52N5	0	0	0	0	0	0	0	0	0	0
5|CTD-2154B17.2	0	2	0	0	0	0	0	0	0	0
1|RP11-317P15.4	0	2	2	0	3	2	0	3	0	3
RNU7-140P	0	0	0	0	0	0	0	0	0	0
transcript:ENST00000455496	13	0	0	0	0	5	0	0	0	0
CTD-2311B13.10-001	0	0	0	0	0	0	0	0	0	0
2|RP11-557L19.1	0	0	0	0	0	0	0	0	0	0
RP11-640I15.2-001	0	0	0	0	0	0	0	0	0	0
HOXA13	26	55	142	143	49	29	39	74	89	208
LY6G6E	0	3	0	0	0	0	0	0	0	0
HOXA11	92	96	283	188	81	98	77	93	61	313
HOXA10	366	597	3631	2448	426	523	486	708	1479	3000
11|MIR100	0	0	0	0	0	1	0	0	0	0
RP11-12A2.1-001	6	0	0	0	0	0	0	0	0	0
transcript:ENST00000503548	95	43	3	60	50	79	60	25	0	8
transcript:ENST00000546333	0	0	0	0	0	0	0	0	0	0
RNF152P1-001	4	9	0	0	12	8	4	0	0	0
transcript:ENST00000613562	1	0	0	0	0	1	0	0	0	1
RP11-603J24.7-001	61	79	100	66	58	48	34	49	46	92
transcript:ENST00000591802	4	0	0	0	0	2	0	0	0	0
transcript:ENST00000503543	0	0	0	0	0	0	0	0	0	0
transcript:ENST00000591800	0	0	0	0	0	0	0	0	0	0
transcript:ENST00000595935	0	0	5	2	0	0	13	0	0	0
GALNTL6	0	6	0	0	7	4	6	5	0	0
RP11-338E21.2	3	3	0	0	0	3	2	0	0	0
RP11-338E21.3	0	0	0	0	0	0	0	0	0	0
RP11-338E21.1	0	0	0	0	0	4	3	0	0	0
transcript:ENST00000564955	0	0	0	0	0	0	0	0	0	0
transcript:ENST00000476558	0	0	0	0	0	0	0	0	0	0
2|IGKV6D-41	0	0	0	0	0	0	0	0	0	0
transcript:ENST00000436177	0	0	0	0	0	0	0	0	0	0
16|AC009035.1	0	0	0	0	0	0	0	0	0	0
AC004837.4	0	0	0	0	0	0	0	0	0	0
transcript:ENST00000449586	0	0	0	0	4	0	0	1	3	0
transcript:ENST00000476103	0	0	0	0	0	0	0	0	0	0
transcript:ENST00000449589	0	0	57	25	0	0	0	1	6	27
RP11-442O18.2	0	0	0	0	0	0	0	0	0	0
RP11-756H6.1	0	0	0	0	0	0	0	0	0	0
20|RPL7AL2-001	0	0	0	0	0	0	0	0	0	0
transcript:ENST00000617990	0	0	0	0	0	0	0	0	8	0
12|VTI1BP3-001	0	0	0	0	0	0	0	0	0	0
2|SNORD56	0	0	0	0	0	0	0	0	0	0
1|OR11I1P-001	0	0	0	0	0	0	0	0	0	0
6|RPL35AP3-001	0	0	0	0	0	0	0	0	0	0
RP11-324I22.3	13	20	3	6	2	4	3	0	3	4
CTD-2547G23.2	0	0	0	0	0	0	0	0	0	0
transcript:ENST00000564191	3	2	0	0	1	1	3	0	3	3
BCL2A1	8	7	0	3	3	11	8	4	0	0
TDG	136	244	179	197	230	117	64	116	104	198
2|SNORD59	0	0	0	0	0	0	0	0	0	0
transcript:ENST00000425034	3	9	0	5	2	1	5	1	0	2
RP11-310H4.2	0	0	0	0	0	0	0	0	3	0
HN1	438	341	3344	1467	424	445	413	1799	746	1708
CTB-47B11.1-001	0	0	0	0	0	0	0	0	0	0
transcript:ENST00000516354	0	0	0	0	0	0	0	0	0	0
10|RP13-16H11.7	0	0	0	0	0	0	0	0	0	0
8|PPM1AP1-001	0	0	0	0	0	0	0	0	0	0
4|RP11-478C6.6-001	0	9	2	4	0	3	0	0	0	5
4|EIF3KP3-001	0	0	0	0	0	0	0	0	0	0
8|REXO1L10P-001	0	0	0	0	0	0	0	0	0	0
3|RP11-598F17.2-001	0	0	0	0	0	0	0	0	0	0
transcript:ENST00000463302	0	0	0	0	0	0	0	0	0	0
ENTPD7	188	65	10	53	118	94	30	15	14	21
transcript:ENST00000364726	0	0	0	0	0	0	0	0	0	0
10|MAPKAPK5P1-001	0	0	0	0	0	0	0	0	0	0
6|LINC01394	0	0	0	0	0	0	0	0	0	0
ENTPD6	1543	1296	1889	1477	1089	848	888	621	876	1390
transcript:ENST00000448183	227	132	0	0	150	139	0	247	0	0
transcript:ENST00000496977	15	45	15	8	44	33	16	14	12	2
LOXHD1	0	0	24	20	0	0	7	24	0	14
8|CTC-756D1.3	0	3	0	0	0	0	0	0	0	0
KIAA1524	75	79	7	39	86	44	61	21	14	51
LRRC24	7	13	29	12	12	4	10	5	2	8
LRRC23	32	48	224	208	67	67	65	120	102	159
MPDU1	647	618	256	235	627	643	335	168	157	253
LRRC20	2156	2030	10039	5502	1604	1640	1941	3633	6124	5328
CTD-3126B10.2	17	9	0	2	15	16	12	3	0	0
CTD-3126B10.1	0	0	0	0	0	0	0	0	0	0
transcript:ENST00000448520	0	0	0	0	0	0	0	0	0	0
LRRC29	97	103	33	11	70	76	59	25	0	26
LRRC28	635	664	1047	550	396	362	324	271	238	880
transcript:ENST00000419985	27	15	0	0	15	24	15	0	0	0
GCNT4	59	83	37	97	35	40	45	17	7	56
AC024560.3	255	201	414	462	216	212	204	219	245	323
1|RP11-439A17.5-001	0	0	0	0	0	0	0	0	0	0
GCNT1	63	32	22	56	36	41	41	18	11	31
ENTPD1	49	75	76	31	82	192	67	20	81	50
GCNT3	6	0	0	0	0	0	4	0	0	0
GCNT2	254	198	60	28	169	156	116	37	27	89
transcript:ENST00000606965	18	0	0	0	22	0	1	0	0	0
RP11-115H13.1	4	6	33	44	7	6	13	0	0	32
transcript:ENST00000477476	0	0	0	0	0	0	0	0	0	0
transcript:ENST00000362461	0	0	2	0	0	0	0	0	0	2
LPCAT4	195	194	477	540	155	128	135	317	212	349
RP11-569A11.1	0	8	0	0	5	0	0	4	0	5
LPCAT2	55	72	77	65	34	25	55	17	16	48
LPCAT3	820	492	907	740	698	832	525	162	472	1229
BNIP3P10-001	6	13	0	0	6	4	0	1	0	0
transcript:ENST00000580127	0	3	8	4	1	0	1	3	2	5
20|RP4-811M8.1	0	0	0	0	0	0	0	0	0	0
transcript:ENST00000580122	5	0	0	0	0	7	0	0	0	0
KRT20	0	0	0	0	0	0	0	0	0	0
4|SNORD65	0	0	0	0	0	0	0	0	0	0
transcript:ENST00000594038	0	0	0	0	0	0	0	0	0	0
transcript:ENST00000509537	0	2	0	0	0	2	0	5	0	0
4|RP11-217E13.1	0	0	0	0	0	0	0	0	0	0
transcript:ENST00000322272	0	0	0	0	0	0	0	0	0	0
transcript:ENST00000509531	0	0	205	0	0	0	0	0	0	0
13|LINC00380	0	0	0	0	0	0	0	0	0	0
transcript:ENST00000424632	64	92	59	23	71	52	76	10	57	48
transcript:ENST00000502709	0	0	0	0	0	0	0	0	0	0
RP11-227H4.5	0	0	0	0	0	0	0	0	0	0
transcript:ENST00000532132	0	0	0	0	0	0	8	0	0	0
19|AC010412.1	0	0	0	0	0	0	0	0	0	0
AF277315.19-001	0	0	0	0	0	0	0	0	0	0
RP11-498M5.2	0	0	0	0	0	0	0	0	0	0
AP000563.2-001	0	1	0	0	2	0	0	0	0	0
20|PIGPP3-001	0	0	0	0	0	0	0	0	0	0
transcript:ENST00000531352	0	0	0	0	0	0	3	0	0	0
TAGLN	653	1113	2240	1377	676	629	560	1491	691	1854
RP5-837M10.2	0	0	0	0	0	0	0	0	0	0
CCDC179	0	0	0	0	4	0	4	0	0	0
2|AC104623.2	0	0	0	0	0	0	0	0	0	0
transcript:ENST00000486678	0	0	0	17	0	0	0	0	0	0
RP11-357H14.16	9	15	3	6	9	21	2	10	3	1
transcript:ENST00000615595	0	0	0	0	0	0	0	0	0	0
RP5-837M10.4	5	0	0	0	0	1	0	0	0	0
TBX1	212	191	3013	1681	207	199	201	692	1114	1604
CCDC171	112	124	16	81	104	134	112	57	3	29
transcript:ENST00000486671	0	0	0	0	0	0	0	0	0	0
CCDC173	3	0	0	0	0	0	6	0	0	0
CCDC174	195	235	286	327	277	148	195	133	213	240
CCDC175	0	0	0	0	6	0	0	0	0	0
transcript:ENST00000470714	0	72	0	6	179	8	3	148	30	0
PDK1	232	190	446	173	226	243	52	237	239	190
SUN2	4829	4704	5248	1596	2141	4668	3441	1486	1486	3550
PDK3	81	64	22	34	79	53	26	24	15	15
PDK2	1474	1188	9569	4354	1934	1144	1230	1843	4209	5783
EBP	2060	2804	181	209	2230	1400	2048	71	139	156
PDK4	5038	3783	5357	995	6399	3911	3094	1254	4792	7168
transcript:ENST00000566612	0	0	0	0	0	240	0	0	0	0
transcript:ENST00000535785	0	0	0	0	0	0	0	54	0	0
LNPEP	3062	3076	1945	3397	3015	2805	2748	1446	1038	2368
SEC61A1	2566	2848	2427	1751	4258	1897	1299	1090	865	1783
SEC61A2	479	252	257	195	355	219	141	197	125	219
ALPL	982	795	76	32	790	609	547	8	8	27
transcript:ENST00000362813	0	0	0	0	0	0	0	0	0	0
X|RP11-66N5.2-001	0	0	0	0	0	0	0	0	0	0
PECR	1732	887	123	156	2286	1236	815	44	82	222
6|RP3-332B22.1	0	0	0	0	0	0	0	0	0	0
18|RNU6-1037P	0	0	0	0	0	0	0	0	0	0
transcript:ENST00000504668	64	0	9	13	11	0	5	59	0	16
transcript:ENST00000625490	0	0	0	0	0	0	0	0	0	0
MGST3	2071	2299	11556	6286	1983	1827	1697	3034	4519	7508
14|OR4K4P-001	0	0	0	0	0	0	0	0	0	0
2|AC142119.1	0	3	0	0	0	0	0	0	0	0
AL357115.1	0	0	0	0	0	0	0	0	0	0
18|SDCCAG3P1-001	0	0	0	0	0	0	0	0	0	0
Y|ZNF736P10Y-001	0	0	0	0	0	0	0	0	0	0
RP11-343B5.1-001	28	11	27	14	15	21	17	7	5	15
RP11-238F2.1	8	95	0	0	44	6	28	0	3	0
14|LINC00226	0	0	0	0	0	0	0	0	0	0
RPEP5-001	0	0	0	0	0	0	0	0	0	0
HAS2-AS1	0	0	0	0	0	0	0	0	0	0
transcript:ENST00000481027	186	133	2645	197	205	122	65	171	429	392
transcript:ENST00000481024	0	2	0	0	0	0	17	0	0	0
LINC01091	17	14	294	68	19	13	11	28	0	36
LINC01090	0	0	0	0	0	0	0	0	0	0
LINC01093	240	909	0	0	139	444	359	0	0	0
RP3-453C12.14	8	9	7	3	4	7	3	0	0	2
LINC01094	0	0	0	0	0	0	0	0	0	0
RP11-282I1.1	0	0	0	0	0	3	0	0	0	0
transcript:ENST00000362766	0	0	0	0	0	0	0	0	0	0
transcript:ENST00000472709	0	0	0	0	0	0	0	0	0	2
RP11-304L19.13	0	1	2	1	2	0	0	0	1	0
RP11-304L19.12	15	24	17	6	15	10	19	25	8	11
transcript:ENST00000362760	1	3	0	0	0	0	0	0	0	0
X|SNORD77	0	0	0	0	0	0	0	0	0	0
RP11-255M2.1	0	0	0	0	0	0	0	0	0	0
transcript:ENST00000429841	0	0	0	0	0	0	0	0	0	0
RP11-255M2.3	0	10	0	0	0	0	0	0	0	0
9|RP11-203I2.2-001	0	0	0	0	0	0	0	0	0	0
14|RNU6-273P	0	0	0	0	0	0	0	0	0	0
transcript:ENST00000540968	0	0	0	0	0	0	0	0	0	0
transcript:ENST00000464801	0	0	0	0	0	0	0	0	0	0
RP11-727A23.4	18	2	0	16	9	4	3	7	3	3
6|RP1-59B16.1-001	0	0	0	0	0	0	0	0	0	0
transcript:ENST00000625777	0	0	0	0	0	0	0	0	0	0
11|OR5W2	0	0	0	0	0	0	0	0	0	0
transcript:ENST00000513746	0	0	0	0	0	0	0	0	0	0
DDIT3	301	247	442	846	251	429	198	405	218	347
DDIT4	603	1267	2696	798	884	868	857	939	454	2935
transcript:ENST00000513747	0	0	0	0	0	0	0	0	0	0
transcript:ENST00000531449	0	0	53	0	0	0	0	0	0	68
transcript:ENST00000531448	0	0	0	0	0	2	0	0	0	0
X|OPN1MW	0	0	0	0	0	0	0	0	0	0
DOCK9-AS1	5	2	0	0	0	4	0	0	0	0
RIIAD1	10	8	46	17	0	0	0	0	6	16
RP11-44I10.3	0	4	0	0	2	0	0	0	0	0
RNU6-816P	0	0	0	0	0	0	0	0	0	0
AFTPH	760	586	465	614	864	554	419	187	203	527
18|RP11-27G24.1	0	0	10	7	0	0	0	3	5	26
transcript:ENST00000364765	0	1	0	0	2	2	0	0	0	0
transcript:ENST00000520944	462	404	4243	2429	365	514	341	740	996	1980
X|GABRA3	0	0	0	0	0	0	0	0	0	0
transcript:ENST00000366866	0	0	0	0	0	0	0	0	0	0
RP11-152P23.2	8	0	0	4	4	4	5	0	0	0
RP11-170M17.1	0	0	0	0	0	0	0	0	0	0
transcript:ENST00000358654	0	0	107	71	114	0	0	0	0	0
transcript:ENST00000585057	10	20	14	7	4	9	10	0	0	0
8|NDUFB9P3-001	0	0	0	0	0	0	0	0	0	0
GOLGA8T	16	10	5	28	28	7	7	20	7	11
transcript:ENST00000584119	0	0	0	0	0	0	0	0	0	0
AC007163.6	0	0	0	0	0	0	0	0	0	0
GOLGA8Q	58	23	17	57	66	40	17	37	19	51
GOLGA8S	35	18	12	17	34	22	19	18	8	7
GOLGA8R	71	40	28	48	59	51	28	52	15	48
GOLGA8M	70	23	4	9	31	12	11	14	7	9
GOLGA8O	99	47	24	97	65	51	41	59	31	48
GOLGA8N	372	345	112	400	432	195	182	205	120	140
3|CBX1P5-001	0	0	0	0	0	0	0	0	0	0
GOLGA8H	16	14	10	12	8	3	11	14	17	27
GOLGA8K	6	5	3	15	6	7	11	10	5	7
GOLGA8J	23	5	8	8	10	2	3	11	7	14
9|ALOX15P2-001	0	0	0	0	0	0	0	0	0	0
GOLGA8G	1	1	1	1	0	0	0	2	1	1
GOLGA8A	996	810	189	1092	1018	747	997	895	391	336
RNU1-78P	0	0	0	0	0	0	0	0	0	0
GOLGA8B	627	329	156	1242	459	1253	357	1021	379	371
CT45A9	0	0	0	0	0	0	0	0	0	0
AC073476.1-201	0	0	0	0	0	0	0	0	0	0
2|CNN2P11-001	0	0	0	0	0	0	0	0	0	0
12|RP11-114F10.2	0	0	0	0	0	3	0	0	0	0
transcript:ENST00000526463	0	4	0	0	0	0	0	0	4	0
X|AC108683.1	0	0	0	0	0	0	0	0	0	0
EPHB1	145	97	698	441	150	108	118	212	144	417
RNU6-321P	0	0	0	0	0	0	0	0	0	0
PTPMT1	468	560	1094	1097	385	374	314	321	589	1001
FTCDNL1	193	117	293	318	234	150	185	125	185	264
VMO1	85	31	82	42	91	61	70	0	3	9
4|RP11-785F11.1	0	0	0	0	0	0	0	0	0	0
OGFR-AS1	34	12	5	0	26	18	12	0	0	0
MIR3074	0	0	0	0	0	0	0	0	0	0
10|NPS	0	0	0	0	0	0	0	0	0	0
ATP5C1	4073	3940	17680	13044	3992	3141	2542	4775	6760	12430
SNORA73B	523	537	0	0	556	551	589	0	0	0
MIR639	1	1	1	1	1	1	1	1	1	1
MIR638	0	0	0	0	0	0	0	0	0	0
RP11-42I10.1	0	3	0	4	0	0	0	0	0	0
MIR634	0	0	0	0	0	0	0	0	0	0
MIR637	1	1	1	1	1	1	1	1	1	1
4|RNU6-1325P	0	0	0	0	0	0	0	0	0	0
transcript:ENST00000608035	0	0	0	0	2	0	0	0	0	0
MIR630	0	1	1	1	1	2	1	1	0	1
MIR633	0	0	0	0	0	0	0	0	0	0
MIR632	1	1	1	1	1	1	1	1	1	1
NPC2	779	630	829	617	721	659	444	268	392	420
NPC1	439	342	628	403	417	417	264	234	249	407
CH507-152C13.4-001	2	2	1	0	0	0	0	0	0	0
LINC00324	45	69	68	46	42	40	37	12	4	25
LINC00327	5	15	23	68	0	4	0	42	22	38
Y|RBMY2DP	0	0	0	0	0	0	0	0	0	0
9|RP11-354P17.15	0	0	0	0	0	0	0	0	0	0
12|RP11-554D14.4-001	0	0	0	0	0	0	0	0	0	0
Y|CASKP1-001	0	0	0	0	4	3	0	0	0	0
C3orf58	357	393	240	125	442	224	284	119	80	199
RAB3GAP2	705	666	529	1458	765	582	540	259	398	748
transcript:ENST00000480087	0	0	0	0	0	0	0	0	0	0
BHLHA15	9	3	0	0	9	14	0	0	0	0
RAB3GAP1	1381	757	2973	3327	1358	1088	781	937	1160	1915
transcript:ENST00000514422	0	0	0	0	0	0	0	0	0	0
C3orf52	2	6	3	0	4	7	10	6	3	2
transcript:ENST00000594033	0	0	0	0	0	0	0	0	0	0
XX-FW83563B9.5	38	41	30	14	44	37	44	11	7	24
DAG1	2982	2580	13290	8493	2967	2381	1992	4170	4886	9052
GS1-114I9.1	0	0	0	0	0	0	0	0	0	0
5|RP11-267A15.3	0	0	0	0	0	0	0	0	0	0
3|RP11-381E24.1-001	0	6	0	3	3	3	7	3	0	0
ETHE1	306	340	470	234	272	387	220	200	230	390
HERC2P7-001	23	3	6	20	20	8	6	5	9	4
AC009973.1	0	0	0	0	0	0	0	0	0	0
transcript:ENST00000306389	0	0	0	0	0	0	0	0	0	0
1|RP11-763B22.3-001	0	1	0	1	0	0	3	0	0	0
transcript:ENST00000528501	2	0	0	0	0	0	0	0	2	0
8|RNA5SP275	0	0	0	0	0	0	0	0	0	0
AL450992.6-001	0	0	0	0	0	0	0	0	0	0
transcript:ENST00000426094	159	290	130	154	438	155	4	130	100	86
transcript:ENST00000555266	0	0	0	0	0	0	0	0	0	0
14|CTD-2014B16.5	0	0	0	0	0	1	0	0	0	2
6|PKMP5-001	0	0	3	3	0	6	0	3	0	0
PRKCZ	306	363	4	0	375	210	158	9	0	0
transcript:ENST00000498274	27	20	9	83	34	32	11	23	40	25
14|CTD-2014B16.3	0	0	0	0	0	0	0	0	0	0
SGSM3	1299	1139	1870	1324	1284	1052	963	842	709	1166
FUCA1	1673	1366	923	730	1792	1173	803	215	207	607
3|ACTG1P23-001	0	0	0	0	0	0	0	0	0	0
transcript:ENST00000589425	1	34	0	0	0	0	0	0	0	0
6|XXbac-BPG13B8.11-001	0	0	0	0	0	0	0	0	0	0
KDM1A	986	1042	3300	2331	1028	879	807	922	951	2459
KDM1B	473	279	832	658	352	250	198	284	298	846
transcript:ENST00000631174	0	0	0	0	1	0	0	0	0	0
transcript:ENST00000631175	0	0	0	0	0	1	0	0	0	0
transcript:ENST00000503786	0	0	0	0	0	0	0	0	0	0
CTC-510F12.7	0	0	4	4	2	2	0	0	3	2
transcript:ENST00000484416	0	0	0	0	0	0	8	0	0	0
transcript:ENST00000538239	143	0	226	153	265	466	0	176	0	0
15|SALRNA2	0	11	0	3	9	15	4	6	0	5
transcript:ENST00000589428	0	0	784	0	360	0	0	0	0	587
LRRC27	104	107	80	105	93	98	86	79	21	71
4|RP11-312A15.2	0	0	0	0	0	0	0	0	0	0
MIR2355	0	0	0	0	0	0	0	0	0	0
transcript:ENST00000440093	0	0	0	0	0	0	0	0	0	0
RP11-85B7.4	0	0	0	0	0	0	0	0	0	0
RLIMP1-001	47	42	0	0	43	35	50	0	0	0
CMP21-97G8.2	0	0	0	0	0	0	0	0	0	0
transcript:ENST00000475042	98	84	222	110	87	49	50	87	73	206
RBM14-RBM4	5	25	2	2	49	2	47	3	3	2
RP11-85B7.2	3	0	0	3	4	0	0	0	0	0
2|AC083939.1-001	0	0	0	0	0	0	0	0	0	0
20|RNA5-8SP7	0	0	0	0	3	0	0	0	0	0
FCER1G	244	170	122	66	270	138	222	54	32	36
FCER1A	36	46	52	90	23	50	33	31	34	37
BTG2	774	753	24502	4048	685	647	676	2697	769	8550
SOSTDC1	7	6	0	8	6	0	0	0	0	4
transcript:ENST00000461369	0	2	0	0	0	0	0	0	0	0
transcript:ENST00000527734	0	0	0	0	0	0	0	0	0	0
16|RP11-1166P10.6-001	0	0	0	0	0	0	0	0	0	0
transcript:ENST00000527731	2	0	2	0	0	0	0	0	0	0
SRD5A3	240	224	212	162	256	181	111	88	28	170
SRD5A2	661	1693	0	4	1303	1423	888	10	0	3
SRD5A1	1562	1012	146	81	1245	585	419	59	30	81
transcript:ENST00000532494	0	0	0	0	0	0	0	0	0	0
ZFP14	58	46	30	59	59	45	40	35	16	25
ARMT1	198	557	688	722	774	587	452	364	439	288
transcript:ENST00000601564	0	0	0	0	0	0	0	0	0	0
3|AC091069.1-001	0	0	0	0	0	0	0	0	0	0
transcript:ENST00000503697	0	0	0	0	0	0	0	0	0	0
transcript:ENST00000601562	0	0	0	0	0	0	0	0	0	0
16|CTD-2576D5.2-001	0	0	0	0	0	0	0	0	0	1
EIF1AX-AS1	9	0	0	0	4	6	8	0	0	0
8|RP11-343P9.1	0	0	0	0	0	0	0	0	0	0
RP11-6O2.4	57	57	3	24	40	23	31	5	0	31
GGA1	800	851	1678	1154	825	702	706	755	933	1335
transcript:ENST00000469877	5	8	0	0	2	6	7	0	3	5
GGA3	609	663	829	727	320	592	356	572	605	843
GGA2	1219	933	2649	1805	1017	895	1002	1306	1574	2157
transcript:ENST00000451405	0	0	0	0	0	0	0	0	0	0
RP11-175O19.4	143	160	133	170	165	98	100	157	96	211
X|VCX2	0	0	0	0	0	2	0	0	0	0
TMSB4XP3-001	0	0	0	0	0	0	0	0	0	2
transcript:ENST00000545888	202	153	410	791	190	470	126	167	85	681
HNRNPKP1-001	17	27	17	30	14	17	30	3	6	11
FHOD1	1562	1263	15019	6573	1098	1327	1108	3650	5086	9159
transcript:ENST00000484508	0	0	0	0	0	0	0	0	0	0
PHOX2A	0	0	0	0	0	0	0	0	0	0
MIR545	0	0	0	0	1	0	1	0	0	0
transcript:ENST00000519464	0	0	0	0	0	0	0	0	0	0
transcript:ENST00000354291	0	0	0	0	0	0	0	0	0	0
RP11-20G13.3	0	0	0	0	2	0	0	0	0	0
GJC2	10	20	68	40	12	20	8	43	8	0
C4orf3	1326	1586	3794	3141	1661	1406	1094	1458	1546	2736
GJC1	111	89	413	364	122	139	86	128	141	419
ACKR4	27	26	7	7	29	13	6	5	0	5
RP11-118M9.3	3	0	0	0	0	4	8	0	3	0
RP3-348I23.3-001	0	0	0	0	0	0	0	0	0	0
PSMB9	684	511	364	226	488	314	254	145	117	273
PSMB8	1680	1109	580	390	1407	755	669	185	153	354
PSMB7	2111	2361	6286	3284	2258	1733	1252	2064	2021	4273
PSMB6	1468	1667	6098	3301	1514	1401	1040	1839	2056	4410
PSMB5	1381	665	7837	2871	1340	1012	960	1530	1011	3084
PSMB4	2476	2531	5082	2871	2534	2128	1730	1848	1833	3328
PSMB3	995	1311	1457	1111	1277	1014	528	544	684	1335
PSMB2	876	1140	2092	1085	887	972	814	813	832	1558
RP11-575H3.1	1	10	3	3	2	4	0	8	0	0
AC002310.17-001	0	0	0	3	0	0	0	0	0	0
RP11-178D12.2-001	0	3	3	4	1	3	0	2	2	0
LMBR1L	482	493	593	452	461	417	335	329	272	473
RP11-425A6.5	3	3	3	3	3	0	0	0	0	0
PGAM1P7-001	0	0	0	0	3	3	0	3	0	0
RP11-344B5.2	0	0	11	0	0	0	0	0	0	0
Y|CDY2B	0	0	0	0	0	0	0	0	0	0
10|RNU6-441P	0	0	0	0	0	0	0	0	0	0
Y|CDY2A	0	0	0	0	0	0	0	0	0	0
11|OR6A2	0	0	0	0	0	0	0	0	0	0
PNMA1	23	14	251	81	20	12	11	61	28	56
2|DRC1	0	0	0	0	0	0	4	4	0	0
EIF1P2-001	0	0	0	0	0	0	0	0	0	0
ACKR2	153	17	3	0	113	29	24	6	0	0
7|OR2A41P-001	0	0	0	0	0	0	0	0	0	0
ACKR3	140	185	1498	695	104	216	113	444	370	745
PNMA3	5	15	3	5	1	7	20	0	2	0
AC106801.1	0	3	0	0	0	0	3	0	0	0
transcript:ENST00000489897	35	23	174	106	26	15	23	3	11	43
SNORD115-17	0	0	0	0	0	0	0	0	0	0
3|MIR4788	0	0	0	0	0	0	0	0	0	0
RP5-1049N15.2-001	0	0	0	0	5	0	0	0	0	0
11|RP11-358N4.5-001	0	0	0	0	0	0	0	0	0	0
1|LINC00303	0	0	0	0	0	0	0	0	0	0
1|LINC00302	0	0	0	0	0	0	0	0	0	0
transcript:ENST00000568473	0	0	0	0	0	0	0	0	0	0
transcript:ENST00000568470	2250	2337	1728	1305	801	1326	864	315	1431	310
LTN1	1048	1043	530	1682	1042	979	931	512	334	870
RP11-328C8.5	0	0	0	1	0	0	0	0	0	0
RP11-328C8.4	0	0	0	0	49	3	0	10	0	0
C9orf147	0	0	0	0	8	2	0	0	0	0
transcript:ENST00000625322	0	0	0	0	0	0	0	0	0	0
C9orf142	240	309	254	278	288	274	260	180	121	182
NACC2	861	596	1449	1209	789	548	374	804	800	1360
VPS13D	3190	3306	7270	4910	3294	3261	3035	1439	1795	5701
NACC1	563	467	1312	916	614	510	301	529	516	951
VPS13A	2654	2481	557	1317	2581	2568	2375	533	269	1493
SH3KBP1	435	397	978	456	436	311	288	359	731	918
VPS13C	3131	2998	827	2731	3088	2844	2838	971	759	1540
VPS13B	1080	1023	507	897	1022	968	901	337	209	619
BEX5	19	11	14	11	6	6	10	0	0	9
BEX4	59	96	173	101	88	60	100	97	53	67
RP11-748H22.1-001	0	0	0	5	3	0	0	0	0	0
BEX2	22	21	17	57	15	8	7	328	12	39
BEX1	6	12	0	0	16	0	0	15	0	7
15|RP11-64K10.1-001	0	1	0	0	0	1	3	0	0	0
15|HMGN1P26-001	0	0	0	0	0	0	0	0	0	0
transcript:ENST00000615742	3	4	2	4	6	4	1	0	2	4
TMEM160	132	102	732	251	150	119	113	110	117	200
TMEM163	18	20	31	51	8	7	23	19	0	13
TMEM165	379	330	517	704	428	291	240	196	181	462
TMEM164	627	593	4726	3402	591	588	501	875	1670	3284
X|AC151960.1-001	0	0	0	0	0	0	0	0	0	0
FOXN4	49	0	0	0	0	14	39	0	0	3
TMEM168	555	480	359	360	428	345	349	282	194	426
EVI2B	161	82	12	54	115	87	89	59	16	23
AGGF1P3-001	3	0	0	0	3	0	2	0	0	0
FOXN1	0	0	0	0	0	0	0	0	0	0
FOXN2	416	469	231	528	627	482	335	241	147	419
FOXN3	2664	2462	10753	8407	2775	2440	2188	2919	2670	8378
ARF4P2-001	0	0	0	0	0	0	0	0	0	0
transcript:ENST00000564039	0	12	20	10	9	16	13	12	0	11
NICN1	423	235	321	365	302	223	280	306	291	305
4|RNU7-126P	0	0	0	0	0	0	0	0	0	0
RP13-644M16.3-001	2	0	0	0	0	0	0	0	0	0
COL14A1	576	629	290	172	513	352	269	366	83	112
RP11-656E20.5	0	0	0	0	0	0	0	0	0	0
transcript:ENST00000503024	2	0	0	0	1	1	1	0	0	0
transcript:ENST00000618193	78	35	13	5	73	48	35	5	6	9
transcript:ENST00000450727	0	0	0	0	0	0	0	0	0	0
transcript:ENST00000410463	0	0	0	0	0	0	1	0	0	0
transcript:ENST00000410462	0	0	0	0	0	0	0	0	0	0
transcript:ENST00000410465	0	0	0	0	0	0	0	0	0	0
17|COTL1P2-001	0	0	0	0	0	0	0	0	0	0
transcript:ENST00000618195	0	0	0	0	0	0	0	0	0	0
ZNRF3-IT1	3	0	0	0	2	3	0	0	0	0
transcript:ENST00000520177	924	0	910	0	0	0	0	333	0	0
AC093826.1-201	0	0	0	0	0	0	0	0	0	0
FAHD2A	2645	2422	1206	1040	2435	1848	1515	785	742	1073
transcript:ENST00000621935	3	0	0	0	0	0	0	0	0	0
IFFO1	696	686	1159	926	543	541	573	922	489	691
IGHV4-4	6	11	0	0	0	6	8	4	0	2
TAP2	821	703	699	794	714	483	247	382	289	715
FAM133CP-001	6	11	0	1	11	15	8	0	6	5
transcript:ENST00000467505	0	0	0	0	0	0	0	0	0	0
RP11-358B23.5	5	8	0	0	6	5	7	0	0	1
AL138999.1	0	0	0	0	1	0	0	0	0	0
RP11-358B23.7	7	6	0	0	5	7	12	0	0	3
RP11-358B23.6	3	2	2	0	15	7	4	0	0	3
RP11-358B23.1	4	6	0	1	3	0	2	0	0	0
X|GAGE12D	0	0	0	0	0	0	0	0	0	0
transcript:ENST00000546514	0	0	0	0	0	0	0	0	0	0
RP11-30K9.1-001	3	2	5	10	11	1	3	9	5	7
RNU1-16P	4	2	0	0	4	0	4	0	0	2
transcript:ENST00000480954	0	0	0	0	0	0	0	0	0	0
RP11-149I2.4	0	0	0	0	0	0	3	0	0	0
AC090559.1	0	0	0	0	0	0	0	0	0	0
18|BOD1P2-001	0	0	0	0	0	0	0	0	0	0
CTB-2L9.1-001	0	4	0	0	0	0	4	0	0	0
transcript:ENST00000545920	10	4	17	19	11	7	5	8	11	11
C11orf31	735	788	1322	845	711	712	634	349	530	688
RP11-277B15.1-001	0	0	0	0	0	0	0	0	0	0
AC010646.3	0	0	0	0	0	0	0	0	0	0
transcript:ENST00000481169	23	4	0	10	23	3	32	0	0	0
11|PANX3	0	0	0	0	0	0	0	0	0	0
transcript:ENST00000516888	0	0	0	0	0	0	0	0	0	0
16|RP11-419L9.1-001	0	0	0	0	0	0	0	0	0	0
RP11-301A5.2-001	0	0	0	0	0	0	0	0	0	0
X|CTD-2324A24.2-001	0	0	0	0	0	0	0	0	0	0
10|RP11-478H13.4-001	0	0	0	0	0	2	0	0	0	0
transcript:ENST00000525284	0	0	0	123	4	0	0	0	0	0
CTC-329H14.1-001	0	0	0	0	0	0	0	0	0	0
3|DUSP12P1-001	0	0	0	0	0	0	0	0	0	0
transcript:ENST00000482010	349	0	929	0	0	315	247	0	291	656
transcript:ENST00000393650	0	0	0	0	0	0	0	0	0	0
transcript:ENST00000547274	0	0	0	0	0	1	0	0	0	0
CTD-2195M15.3	3	3	0	0	0	3	2	3	5	3
transcript:ENST00000419665	0	0	0	0	0	0	0	0	0	0
4|RP11-100N20.1	0	0	0	0	0	0	0	0	0	0
MACROD2	153	139	54	101	116	118	62	67	50	94
MACROD1	1627	1856	13985	5898	1776	1554	1841	2787	5042	9528
16|MTATP6P24-001	0	0	0	0	0	0	0	0	0	0
8|SMARCE1P4-001	0	0	0	0	0	0	0	0	0	0
transcript:ENST00000473684	24	125	38	3	20	12	13	2	2	5
transcript:ENST00000356599	0	0	0	0	0	0	0	0	0	0
transcript:ENST00000626162	0	0	0	0	0	0	0	0	0	0
RPL23AP75-001	0	0	0	0	0	0	0	0	0	2
transcript:ENST00000626167	0	0	0	0	0	0	0	0	0	0
2015-09-01	1975	1796	1622	1494	987	848	866	571	551	503
transcript:ENST00000585587	0	0	6	0	0	0	0	0	2	1
2|AC016706.1	0	0	0	0	0	0	0	0	0	0
NALT1	16	33	2	0	30	16	22	0	0	2
transcript:ENST00000426654	15	277	432	736	423	225	100	135	23	495
7|RP5-859M6.1-001	0	3	0	0	0	0	0	0	0	0
5|IL4	0	0	0	0	0	0	0	0	0	0
5|IL9	0	0	0	0	0	0	0	0	0	0
ZNF346-IT1	6	4	3	2	2	0	3	0	0	2
transcript:ENST00000412059	4	0	1	11	18	0	0	5	4	2
HNRNPA1P31-001	4	0	0	0	0	0	4	0	0	0
11|OR5B1P-001	0	0	0	0	0	0	0	0	0	0
6|RNU6-1113P	0	0	0	0	0	0	0	0	0	0
6|RP3-344J20.3-001	0	0	0	0	0	0	0	0	0	0
EGFEM1P-001	0	1	0	0	0	1	0	2	0	0
16|RP11-142A12.1	0	0	0	0	0	0	0	0	0	0
transcript:ENST00000585889	0	0	0	0	0	0	0	0	0	0
transcript:ENST00000522157	1	0	5	2	6	8	0	0	0	0
RNU6-484P	2	1	0	0	1	1	0	0	0	0
13|RNU6-54P	0	0	0	0	0	0	0	0	0	0
CTD-2184C24.2	11	13	4	3	9	9	12	5	2	0
KRR1	780	804	425	2427	803	787	694	613	572	885
11|OR5BA1P-001	0	0	3	1	0	0	0	0	3	0
FAM64A	0	0	0	0	0	0	0	5	0	0
RNU1-67P	3	4	0	0	3	3	6	0	0	0
NNT-AS1	39	39	88	131	37	41	25	73	60	161
STRN	627	652	273	397	574	183	500	167	343	346
transcript:ENST00000459259	1	0	0	2	3	0	0	0	0	0
transcript:ENST00000440964	0	0	0	0	0	0	0	1	0	1
transcript:ENST00000563107	0	0	0	0	0	0	0	0	0	0
X|RPL32P35-001	0	0	0	0	0	1	0	0	0	0
EHMT1-IT1	11	6	2	0	8	11	13	5	7	7
transcript:ENST00000459254	0	0	0	0	3	2	0	0	0	0
RP11-603J24.4	0	0	0	0	0	0	0	0	0	0
6|MTCO2P31-001	0	0	0	0	0	0	0	0	0	0
RBMX2P3-001	3	0	0	0	0	0	0	0	0	0
RIMS3	22	37	41	23	36	17	8	16	8	19
FAM92A1	247	213	127	199	278	173	234	114	123	54
HNRNPA1P16-001	8	25	10	11	13	25	23	26	10	18
RP11-119F19.5	0	0	0	0	0	1	1	2	0	0
18|SNORA48	0	0	0	0	0	0	0	0	0	0
MRPL35P3-001	10	5	3	1	5	8	2	5	5	2
HIST2H3PS2	0	0	0	3	0	1	2	0	0	0
RP11-118B18.2	8	0	0	0	0	0	5	0	0	0
transcript:ENST00000422241	0	0	0	0	0	0	0	0	0	0
RP11-710F7.2	0	0	0	2	0	0	0	0	0	0
C8orf49	35	8	0	0	47	8	6	0	0	0
C8orf48	14	23	6	9	7	7	12	3	0	6
C8orf46	68	48	33	58	54	92	37	71	56	42
CICP3-001	7	10	6	11	5	10	3	3	6	11
C8orf44	45	49	37	50	63	53	44	29	15	36
21|LINC00322	0	0	0	0	0	0	0	0	0	0
21|LINC00323	0	0	0	0	8	0	0	0	6	4
TP53I3	250	263	73	82	205	114	88	125	24	41
transcript:ENST00000574356	9	5	26	6	5	3	3	4	0	16
AC004862.6	55	111	0	0	66	64	70	0	0	0
SNORA14A	0	4	0	0	3	6	2	0	3	0
11|RP11-94P11.4	0	0	0	0	0	0	0	0	0	0
RP11-306I1.1-001	0	0	0	0	0	0	0	0	0	0
transcript:ENST00000490047	0	0	0	0	0	0	0	0	0	0
transcript:ENST00000488974	0	0	0	0	0	0	0	0	0	0
MB	61516	75858	929534	472541	74556	60965	73922	368051	333750	641046
transcript:ENST00000392854	0	0	0	0	0	0	0	0	0	0
transcript:ENST00000577554	36	19	0	0	16	0	0	0	0	0
AC012175.1	0	0	0	0	0	0	0	0	0	0
X|MAGEA11	0	0	0	0	0	0	0	0	0	0
X|MAGEA10	0	0	0	0	0	0	0	0	0	0
X|MAGEA12	0	0	0	0	0	0	0	0	0	0
RP11-964E11.2	0	0	0	0	0	0	0	0	0	0
transcript:ENST00000395710	266	1	0	1	1	173	275	379	1	44
transcript:ENST00000549131	0	0	0	0	0	0	0	0	0	0
SLC18A2	10	5	9	11	5	6	0	3	0	9
RP11-75I2.3	6	6	7	0	7	8	6	0	3	4
LINC01218	0	0	0	0	0	0	0	0	0	0
CTC-459F4.6-001	0	0	3	6	7	0	0	0	3	0
RP11-332H17.1	2	0	0	0	0	2	0	0	0	0
transcript:ENST00000479353	0	0	0	0	0	0	0	0	0	0
transcript:ENST00000479351	0	0	0	1	0	2	2	0	0	0
transcript:ENST00000474588	0	0	0	0	0	0	0	0	0	0
8|AC108925.1	0	0	0	0	0	0	0	0	0	0
11|RP11-958J22.3	0	0	0	0	0	0	0	0	0	0
transcript:ENST00000590819	0	0	0	0	0	0	0	0	0	0
transcript:ENST00000474584	0	1	0	0	0	0	0	0	0	0
5|RP11-191F9.1	0	0	0	6	0	0	0	0	0	0
7|RP13-254B10.1-001	0	0	0	0	2	0	1	3	0	0
B3GALT5-AS1	0	0	0	0	0	0	0	0	0	0
ZNF831	6	4	15	13	0	3	15	10	0	3
ZNF830	206	226	481	351	190	159	174	220	143	303
ZNF835	6	11	34	19	0	12	0	8	12	25
BRI3P1-001	17	21	11	14	18	14	27	3	12	4
ZNF837	16	20	32	0	27	25	21	8	0	7
ZNF836	37	26	43	20	32	24	16	23	26	6
ZNF839	368	405	1339	838	356	424	447	275	393	609
MTND1P36-001	2	0	0	0	0	0	0	0	0	0
transcript:ENST00000607020	0	0	0	0	0	0	0	0	0	0
11|AP000860.2-001	0	0	0	0	0	0	0	0	0	0
LRIF1	204	207	405	633	245	207	235	139	282	458
ATP2B2-IT2	0	0	0	0	0	0	0	0	0	0
X|RP11-364B14.3-001	0	0	0	0	0	0	0	0	3	6
FAM91A1	288	156	63	417	190	155	393	56	114	95
16|AC009110.1	0	0	0	0	0	0	0	0	0	0
KIF3B	744	643	354	323	659	542	349	175	145	235
16|AC008938.1	0	0	0	0	0	0	0	0	0	0
CLYBL-AS2	6	0	0	0	10	3	10	0	0	0
transcript:ENST00000507103	0	0	0	0	0	0	0	0	0	0
3|RP11-529P9.1-001	0	0	0	0	0	0	0	0	0	0
transcript:ENST00000587690	0	0	0	0	0	0	3	0	0	0
12|RP11-320N7.1	0	0	0	0	0	0	0	0	0	0
transcript:ENST00000523289	0	0	0	0	0	0	0	0	0	0
X|AL008708.1	0	0	0	0	0	0	0	0	0	0
RP1-127H14.3	0	0	0	0	0	0	0	0	0	0
8|KB-1000E4.2	0	0	0	0	0	0	0	0	0	0
transcript:ENST00000360787	947	1039	1563	2510	953	806	1020	1144	1691	1568
MLK7-AS1	32	31	0	0	34	17	32	0	3	5
transcript:ENST00000523280	0	0	0	0	0	0	0	0	0	0
transcript:ENST00000571186	0	0	0	7	0	0	0	0	0	0
transcript:ENST00000587692	0	0	0	0	0	0	0	0	0	0
transcript:ENST00000563102	0	0	0	0	0	0	0	0	0	0
transcript:ENST00000449784	0	11	12	2	0	4	0	13	0	0
transcript:ENST00000494290	0	0	0	0	0	0	0	0	0	0
CTD-2012K14.3	0	0	0	0	0	0	0	0	0	0
13|AL445204.1	0	0	0	0	0	0	0	0	0	0
21|OR4K12P-001	0	0	0	0	0	0	0	0	0	0
4|RNU4ATAC9P	0	0	0	0	0	0	0	0	0	0
RP11-227B21.2	0	0	0	0	0	0	0	0	0	0
RP11-1143G9.5	4	6	0	2	4	6	3	0	0	0
SUGCT	388	386	557	277	535	340	275	122	170	390
transcript:ENST00000546257	0	0	0	0	0	0	0	0	0	0
RP11-1143G9.4	0	0	0	0	0	0	0	0	0	0
RSF1-IT1	0	0	6	0	2	2	0	0	0	0
3|PYDC2	0	0	0	0	0	0	0	0	0	0
TSPY8	0	0	0	0	0	0	0	0	0	0
MIR4773-1	0	0	0	0	0	0	0	0	0	0
SBSPON	57	22	12	26	30	23	13	16	4	14
ZPBP	2	0	0	0	0	0	0	0	0	0
RP11-253M7.1	0	0	0	0	0	6	0	0	0	0
transcript:ENST00000592874	45	53	11	10	51	37	33	9	7	24
X|MIR3672	0	0	0	0	0	0	0	0	0	0
SLC17A8	0	0	0	0	3	6	0	0	0	0
SLC17A9	4982	3518	16	39	4437	3400	2811	15	3	16
RAB33B	376	371	198	319	452	293	323	152	112	211
SLC17A4	1012	689	0	0	1120	614	561	0	0	0
SLC17A5	329	279	229	213	368	276	141	99	63	201
SLC17A6	0	0	0	0	0	0	0	0	0	0
SLC17A7	16	26	116	84	21	6	0	85	25	108
SLC17A1	126	560	0	0	240	240	69	0	0	0
SLC17A2	972	867	0	0	989	784	455	0	0	0
SLC17A3	153	521	0	0	199	323	162	3	0	0
transcript:ENST00000510643	1	0	0	1	0	1	3	0	0	0
C16orf58	2668	3207	1038	701	2630	2159	2000	575	456	664
C16orf59	18	10	14	5	0	10	0	0	6	3
YEATS2-AS1	14	8	30	32	18	12	10	30	12	29
transcript:ENST00000571450	0	0	0	0	0	0	0	0	0	0
12|RP11-776A13.4-001	0	0	0	0	0	0	0	0	0	0
C16orf52	356	355	350	625	344	324	232	219	194	414
7|AC002127.2-001	0	0	0	0	0	0	0	0	0	0
WASIR2	0	0	0	0	0	0	0	0	0	0
RP11-386M24.9	0	0	0	0	0	0	0	0	0	0
transcript:ENST00000540352	0	0	0	0	0	0	0	0	0	0
AMD1P4-001	9	12	0	0	24	11	6	0	0	0
ABAT	7026	6640	54	59	5226	7289	4411	79	31	64
ITCH	1981	1340	1110	1548	1850	1425	999	619	458	1170
RP11-631N16.2	84	56	11	40	68	39	71	37	9	21
CHMP4A	153	37	442	374	82	219	233	85	215	332
CHMP4B	1155	1131	8349	4850	1202	996	873	2316	3049	5439
CHMP4C	69	50	0	3	115	37	14	3	0	0
transcript:ENST00000384685	0	0	0	0	0	0	0	0	0	0
transcript:ENST00000563069	17	21	32	29	13	16	20	16	3	19
12|RP11-20E24.1	0	0	0	0	0	0	0	0	0	0
RP13-131K19.6	2	0	3	6	1	2	4	6	4	0
transcript:ENST00000409443	0	0	0	4	2	0	0	0	0	0
transcript:ENST00000450390	4	11	3	0	0	3	1	0	0	2
7|PIP	0	0	0	0	0	0	0	0	0	0
transcript:ENST00000612900	0	2	1	1	0	1	0	1	0	0
COBLL1	1434	1831	70	207	1669	1599	941	143	82	165
RP4-760C5.3	0	0	0	0	0	0	0	0	0	0
4|AC097466.1	0	0	0	0	0	0	0	0	0	0
transcript:ENST00000334884	0	440	0	906	0	354	0	529	17	4
transcript:ENST00000358087	0	0	0	0	0	0	0	0	0	0
transcript:ENST00000446236	4	5	2	4	1	1	2	0	2	0
transcript:ENST00000495527	3164	0	0	0	3071	0	0	0	0	0
transcript:ENST00000495526	0	0	0	64	0	98	19	6	6	41
transcript:ENST00000498733	0	0	0	4	0	1	0	2	2	0
1|HMGN2P18-001	0	0	0	0	0	0	0	0	0	0
TMEM255B	58	114	67	108	134	105	85	67	70	49
TMEM255A	19	29	116	47	16	12	11	14	0	100
transcript:ENST00000498736	0	0	0	0	0	0	0	0	0	0
ST5	1021	824	2112	973	895	926	719	533	428	928
ST7	637	605	542	426	638	539	468	218	194	365
RP11-285A18.2	0	0	0	0	0	0	0	0	0	0
CYP4A22-AS1	0	0	0	0	0	0	0	0	0	0
19|CTD-3073N11.9	0	0	0	0	0	0	0	0	0	0
AC117947.1-001	0	0	0	0	0	0	0	0	0	0
4|TMPRSS11BNL	0	0	0	0	0	0	0	0	0	0
5|CTD-2316B1.2	0	0	0	0	0	0	0	0	0	0
transcript:ENST00000543219	0	0	0	0	0	0	0	0	0	0
ZNF304	89	109	342	241	148	145	86	95	83	256
STH	2	9	0	5	5	5	0	0	0	7
ZNF302	559	283	399	620	375	372	391	300	549	320
X|RP13-88F20.1-001	0	2	2	3	0	3	0	9	4	2
ZNF300	13	22	14	27	18	6	7	23	6	7
RP11-285G1.2	0	0	0	0	0	0	0	0	0	0
MIR4534	0	0	0	0	0	0	0	0	0	0
STS	371	223	289	536	337	259	205	534	245	398
19|LEUTX	0	0	0	0	0	0	0	0	0	0
4|LINC01179	0	0	0	0	0	0	0	0	0	0
transcript:ENST00000492555	2	0	0	0	0	0	0	1	0	0
RP11-574K11.32	465	438	412	343	608	455	481	212	188	377
TMEM43	722	782	2228	1689	739	696	524	878	608	1579
6|HNRNPA1P58-001	0	0	0	0	0	0	0	0	0	0
RNU1-143P	1	0	0	0	2	0	0	1	0	1
transcript:ENST00000342437	0	0	0	0	0	0	0	0	0	0
AC090154.1	0	0	0	0	0	0	0	0	0	0
RNU2-70P	0	0	0	0	0	0	0	0	0	0
TP53TG1	188	253	496	209	266	206	126	106	69	261
transcript:ENST00000614362	0	12	0	0	0	5	0	0	0	0
RNU7-200P	0	0	0	0	0	0	0	0	0	0
15|GOLGA8DP	0	1	0	1	1	1	0	1	3	1
RP11-21C4.1	0	0	0	0	0	0	0	0	0	0
6|RP3-486D24.1-001	0	0	0	0	0	0	0	0	0	3
5|AC011431.1-001	0	0	0	0	0	0	0	0	0	0
transcript:ENST00000409801	269	393	2	9	380	195	153	9	0	4
PPP3CA	1084	1014	2127	1749	1101	1005	768	709	973	1689
PPP3CB	1258	1233	22738	7631	1350	1325	1137	2496	6327	12271
PPP3CC	656	625	2815	1952	708	482	594	720	979	2308
AC090286.4	0	0	0	0	0	0	0	0	0	0
LIF	11	33	15	0	8	14	16	11	8	9
CICP19-001	4	2	2	2	2	4	1	5	1	2
4|CLUHP4-001	0	0	0	0	0	0	0	0	0	0
RPL12	5923	6507	22743	10522	6949	4939	4613	6585	6037	15794
8|RFPL4AP7-001	0	0	0	0	0	0	0	0	0	0
transcript:ENST00000452776	143	43	936	259	28	120	109	22	151	659
transcript:ENST00000421843	0	0	0	0	0	0	0	0	0	0
X|FTH1P18-001	0	0	2	2	0	0	0	0	0	0
RPL13	10200	12069	55578	22676	10796	9463	9224	10870	12359	27304
NCF1	62	47	23	12	34	31	26	17	7	0
transcript:ENST00000516219	0	0	0	0	0	0	0	0	0	0
13|LINC00676	0	0	0	0	0	0	0	0	0	0
transcript:ENST00000562119	0	0	0	0	0	0	0	0	0	0
GACAT2	0	0	0	0	0	0	0	0	0	0
17|RNA5SP448	0	0	0	0	0	0	0	0	0	0
LL22NC03-80A10.11-001	3	0	0	0	6	0	0	0	0	0
X|RP6-43L17.2-001	0	0	0	0	0	0	0	0	0	0
transcript:ENST00000238671	14	0	0	0	0	0	0	2	299	0
4|RP11-1396O13.2-001	0	2	0	0	0	2	0	0	0	0
17|RNA5SP447	0	0	0	0	0	0	0	0	0	0
17|RNA5SP446	0	0	0	0	0	0	0	0	0	0
17|RNA5SP441	0	0	0	0	0	0	0	0	0	0
RP3-509I19.6	0	0	0	0	0	0	3	0	0	0
17|RNA5SP443	0	0	0	0	0	0	0	0	0	0
RP4-535B20.1	0	0	0	0	0	5	0	0	0	0
transcript:ENST00000384119	0	0	0	0	0	0	0	0	0	0
7|EN2	0	0	17	8	0	0	0	7	6	0
11|OR4A1P-001	0	0	0	0	0	0	0	0	0	0
transcript:ENST00000588762	7	4	3	0	6	7	2	3	0	0
transcript:ENST00000556715	0	0	0	0	18	0	0	1	1	0
GPATCH2	162	190	155	213	140	145	87	83	40	79
CTD-2270L9.4	31	25	15	13	38	23	6	0	13	0
CTD-2270L9.2	0	0	0	0	0	0	0	0	0	0
19|AC011523.2	0	0	0	0	0	0	0	0	0	0
transcript:ENST00000384117	0	0	0	0	0	0	0	0	0	0
ADRA2C	24	22	76	45	27	22	14	35	14	64
TEX26	0	0	0	0	0	0	0	0	0	0
transcript:ENST00000621190	44	12	4	3	13	9	5	2	2	5
TEX22	15	5	0	10	8	8	5	13	8	8
transcript:ENST00000574884	17	25	0	2	51	78	16	0	0	0
FAM45BP	0	0	30	38	0	24	0	15	0	19
18|RPL29P32-001	0	0	0	0	0	0	0	0	0	0
transcript:ENST00000491600	0	0	0	2	0	0	0	1	0	0
5|RP11-5P22.1-001	0	0	0	0	0	0	0	0	0	0
TEX28	0	0	0	0	0	0	0	0	0	0
TEX29	0	0	0	0	0	0	0	0	0	0
17|RP11-260A9.6	0	0	0	0	0	0	0	0	0	0
RP11-385F7.1	8	9	7	9	12	15	5	9	9	13
2|NMS	0	0	0	0	0	0	0	0	0	0
transcript:ENST00000517734	311	1375	12	0	309	353	232	0	1	0
X|RP3-507I15.2	0	0	0	0	3	0	0	0	0	0
RNU6-299P	0	0	0	0	0	0	0	0	0	0
RP11-95F22.1	0	0	0	0	0	0	0	0	0	0
transcript:ENST00000588768	0	0	20	0	0	0	20	0	0	0
transcript:ENST00000582811	0	0	0	0	0	0	0	0	0	0
RP1-46F2.3	5	0	3	23	4	7	4	22	14	16
2|RNU6-1288P	0	0	0	0	0	0	0	0	0	0
2|AC016730.1	0	0	0	0	0	0	0	0	0	0
RNU6-1150P	0	0	0	0	0	0	0	0	0	0
IGHVIV-44-1	0	0	0	0	0	0	0	0	0	0
transcript:ENST00000587397	2	5	0	0	0	6	2	0	0	0
SYT8	4	3	0	0	0	0	0	0	0	0
TLR10	8	21	0	0	16	0	4	2	0	0
LINC01251	0	0	0	0	0	0	0	0	0	0
LINC01250	6	0	0	0	1	3	3	0	0	0
MTCH2	2882	2842	4277	3281	2889	2449	1600	1310	2099	3183
MTCH1	1820	1999	4294	2243	1903	1672	1214	1582	1463	2849
CTC-459F4.7-001	0	0	0	0	2	2	0	0	0	0
SYT1	29	27	0	11	36	16	19	6	3	8
SYT2	70	23	9	18	47	66	58	15	6	9
SYT3	0	0	0	0	0	0	0	0	0	0
SYT5	0	0	0	0	0	0	0	0	0	0
SYT6	13	5	18	40	13	6	11	7	8	29
SYT7	10206	3776	225	158	5075	3165	1411	75	115	212
transcript:ENST00000557718	2	2	0	0	0	2	0	0	0	0
AC005237.4	0	0	0	0	0	5	0	0	0	0
TIAL1	1138	1100	1573	2128	1142	882	768	896	686	1729
RP1-202O8.3	0	3	0	3	8	3	0	3	3	5
transcript:ENST00000557710	0	0	0	0	0	0	0	0	0	0
transcript:ENST00000557713	1	0	0	0	0	0	1	0	0	0
PRAMEF36P	0	0	0	0	0	0	0	0	0	2
13|GGT4P-001	0	0	0	0	0	0	0	0	0	0
ECSCR	131	161	582	390	156	86	123	195	194	378
5|CTD-2244C20.2	0	0	0	0	0	0	0	0	0	0
6|AL138919.1	0	0	0	0	0	0	0	0	0	0
3|AC078855.1	0	0	0	0	0	0	0	0	0	0
IGKV1-12	111	92	3	9	107	31	157	18	14	0
FUBP3	1067	981	698	1061	994	856	555	631	442	849
FUBP1	1168	884	1076	1721	992	850	675	896	497	1174
IGKV1-16	2	7	0	14	6	8	3	0	0	2
IGKV1-17	15	16	0	0	7	0	8	0	0	0
RP11-96O20.5	0	0	0	0	0	0	0	0	0	0
RP11-96O20.4	0	0	0	19	0	0	0	0	0	0
1|FTH1P22-001	0	0	0	3	3	0	0	1	0	0
SCHIP1	675	512	2296	1521	579	597	463	2087	1248	2335
transcript:ENST00000497380	0	0	0	0	0	0	0	0	0	0
14|RP11-1029J19.4	0	0	0	0	0	0	0	0	0	0
CTD-2281E23.1	4	0	0	0	0	0	0	0	0	0
RP1-228H13.5	6	8	0	0	7	2	0	0	3	0
CTBP1-AS2	164	49	187	261	149	47	28	61	54	125
2|AC013403.13-001	0	0	0	0	0	0	0	0	0	0
RP11-2G17.1-001	0	0	0	0	0	0	0	0	0	0
17|EFCAB3	0	0	0	0	0	0	0	0	0	0
MARCO	2334	988	29	9	1307	880	1200	37	20	27
SAP30	46	58	113	81	44	62	41	28	36	122
10|MIR6072	0	0	0	0	0	0	0	0	0	0
NBL1	183	334	1303	600	165	194	182	433	325	884
RPL12P16-001	243	212	771	250	213	147	160	158	145	430
5|AC022142.1	0	0	0	0	0	0	0	0	0	0
CTC-338M12.9	0	0	0	3	0	0	0	0	0	0
C3orf67-AS1	0	0	0	0	0	0	0	0	0	0
KLF2P1-001	0	0	0	0	0	0	0	0	0	0
HSFX2	20	24	30	24	25	2	20	8	15	25
transcript:ENST00000422304	0	1	2	2	1	1	2	1	1	1
AL365273.1	28	0	0	38	0	0	0	54	0	0
HSFX1	34	27	52	46	43	16	23	21	16	37
RP11-453N18.1-001	0	0	0	0	0	0	0	0	0	0
transcript:ENST00000467532	3	0	0	0	0	0	0	0	0	0
DRC7	3	0	0	0	3	0	6	0	0	0
transcript:ENST00000496387	442	416	2068	1507	456	304	352	361	976	1685
DRC3	87	70	147	124	130	27	47	28	60	31
2|RNU7-147P	0	0	0	0	0	0	0	0	0	0
RP11-368J21.3	3	0	0	3	0	0	0	6	0	3
transcript:ENST00000596705	4	0	0	0	0	0	0	10	6	0
transcript:ENST00000563790	0	0	0	0	0	0	0	0	0	0
transcript:ENST00000596742	0	0	0	0	0	0	0	0	0	0
transcript:ENST00000563798	0	0	15	0	6	0	0	0	0	0
transcript:ENST00000519293	0	0	0	16	0	0	0	0	0	0
C1orf53	33	64	88	39	82	50	30	8	21	22
C1orf52	228	282	525	572	245	226	165	181	197	373
3|U8	0	0	0	2	0	0	0	0	0	0
transcript:ENST00000536308	0	0	0	15	1	0	0	0	0	0
transcript:ENST00000585082	0	0	0	0	0	0	0	0	0	0
C1orf56	119	112	266	125	117	82	92	76	69	135
C1orf54	118	97	221	120	108	94	47	143	102	190
3|U2	0	0	0	0	0	0	0	0	0	0
3|U3	0	0	0	0	0	0	0	0	0	0
2|AC093911.1	0	0	0	0	0	0	0	0	0	0
transcript:ENST00000586260	0	0	0	0	0	0	0	0	0	0
3|RNU6-712P	0	0	0	0	0	0	0	0	0	0
3|U7	0	0	0	0	0	0	0	0	0	0
RP11-151H2.3-001	0	0	0	2	0	0	0	3	0	0
transcript:ENST00000450475	0	0	0	0	0	0	0	0	0	0
AC002128.5	2	0	0	0	3	6	0	0	0	0
transcript:ENST00000448409	70	104	0	0	0	85	0	0	0	0
transcript:ENST00000526521	24	0	0	0	0	0	0	58	0	0
transcript:ENST00000441796	70	55	243	2	64	37	32	81	57	65
transcript:ENST00000610676	0	0	0	0	0	0	0	0	0	0
transcript:ENST00000496309	0	0	0	0	0	0	0	0	0	0
transcript:ENST00000610674	0	0	0	0	0	0	0	0	0	0
RP11-603K19.1-001	28	21	0	3	20	8	10	5	4	6
RP11-306O1.2	0	0	0	0	0	0	0	0	0	0
transcript:ENST00000427877	0	4	0	23	8	0	0	12	2	0
22|RP11-191L9.4	0	0	0	0	0	0	0	0	0	0
transcript:ENST00000584682	0	0	0	0	0	0	0	0	0	0
RP11-177J6.1	0	0	7	13	0	3	3	3	3	0
18|RP11-640A1.4-001	0	0	0	0	0	0	0	0	0	0
2|AC016712.3	0	0	0	0	0	0	0	0	0	0
9|RNU6-694P	0	0	0	0	0	0	0	0	0	0
DNAJB3-001	8	4	0	0	2	3	0	0	0	0
transcript:ENST00000512106	0	0	0	0	0	0	0	0	0	0
transcript:ENST00000540418	0	0	0	0	0	0	0	0	3	0
transcript:ENST00000540419	0	0	0	0	0	0	0	0	0	0
11|OR7E4P-001	0	0	0	0	0	0	0	0	0	0
SMPD5	6	8	4	12	14	10	27	0	13	3
SMPD4	1163	1195	2109	1340	983	917	855	716	918	1354
CTC-232P5.3	0	0	0	0	0	0	0	0	0	0
transcript:ENST00000586199	0	0	0	0	0	0	0	0	0	0
SMPD3	326	364	86	191	201	196	154	372	45	85
4|RBM48P1-001	0	0	0	0	0	0	0	0	0	0
transcript:ENST00000586195	89	0	166	0	0	2	0	0	0	0
BRIP1	59	30	0	0	41	24	28	0	0	0
PDE11A	655	386	284	210	398	436	277	187	44	572
transcript:ENST00000616633	0	0	0	0	0	0	0	0	0	0
transcript:ENST00000616635	0	0	0	0	0	0	0	0	0	0
transcript:ENST00000616636	0	0	0	0	0	0	0	0	0	0
transcript:ENST00000586192	0	0	0	0	0	0	0	0	0	0
5|CTD-2194D22.5	0	0	0	0	3	0	0	0	0	0
RPL36AP55-001	0	0	0	0	0	0	0	0	0	0
transcript:ENST00000566395	22	0	0	0	0	0	0	110	3	3
API5P1-001	2	2	8	13	14	1	6	6	4	6
transcript:ENST00000489572	1	1	0	1	1	1	1	0	1	1
LRRC37A17P	151	104	88	83	134	98	73	51	35	91
RP11-288C17.1-001	7	12	3	5	2	3	3	2	3	0
transcript:ENST00000497032	0	0	0	0	0	0	0	0	0	0
RP11-488C13.1-001	8	13	37	12	10	8	6	7	6	25
MCCD1P2-001	0	0	0	0	0	0	2	0	0	0
MTND4P14-001	8	10	0	0	6	11	5	0	0	0
transcript:ENST00000594174	0	0	0	0	0	0	0	0	0	0
transcript:ENST00000627255	0	0	0	0	0	0	0	0	0	0
TTC28	991	625	1234	943	716	521	493	470	327	897
14|RP11-895M11.2-001	0	2	0	0	0	0	0	0	0	0
TTC24	5	4	11	10	0	0	0	13	4	0
transcript:ENST00000425653	127	145	404	192	71	113	100	145	304	206
TTC26	18	28	42	49	18	28	37	11	12	31
TTC27	225	208	613	431	243	193	203	178	139	322
PATL2	66	24	0	17	38	24	26	14	4	0
transcript:ENST00000425657	49	48	36	79	62	39	31	21	48	35
RP11-296A18.5-001	66	95	1048	527	93	78	76	128	77	72
TTC23	123	121	301	279	104	418	93	73	95	112
4|RP11-1396O13.1-001	0	0	0	1	0	0	0	0	0	0
transcript:ENST00000515737	0	0	0	3	0	3	0	0	0	2
PLA2G12AP1-001	8	6	9	9	11	8	7	19	15	3
transcript:ENST00000514236	0	0	0	0	0	0	0	0	0	0
transcript:ENST00000627251	0	0	0	0	0	0	0	0	0	0
EGFR-AS1	16	10	0	0	10	14	7	0	0	0
RNU5A-5P	0	0	0	0	0	0	0	0	0	0
ENO1	7266	7657	6558	3656	6687	6582	4441	2668	2874	4793
ENO2	64	90	110	115	76	38	54	139	47	116
ENO3	55069	56394	496039	227060	55115	56743	53239	40043	151914	332402
5|AC063980.3	0	0	0	0	0	0	0	0	0	0
AC005224.2	31	22	11	21	16	31	17	12	0	22
PCSK6-AS1	0	0	0	0	0	0	0	0	0	0
transcript:ENST00000546813	0	0	0	0	0	0	0	0	0	0
transcript:ENST00000519432	0	6	3	0	7	0	0	0	0	12
transcript:ENST00000436280	0	0	8	21	8	0	2	0	5	33
transcript:ENST00000436282	0	0	1	0	0	1	0	0	1	0
transcript:ENST00000550390	3	2	0	0	0	7	7	0	0	2
HMGN2P4-001	8	10	9	7	8	6	3	5	2	9
RP11-1430O6.1	6	11	3	0	3	3	4	7	0	0
transcript:ENST00000427220	0	88	18	19	27	4	43	68	11	2
AC215219.2	7	5	6	1	22	13	4	6	1	2
FAM60BP-001	6	0	0	2	0	4	2	2	0	0
transcript:ENST00000585557	0	0	0	0	0	0	0	0	0	0
RP11-306G20.1	6	1	0	3	3	0	1	0	1	4
transcript:ENST00000572266	0	0	0	0	0	0	0	0	0	0
11|OR7E117P-001	0	0	0	0	0	0	0	0	0	3
transcript:ENST00000564227	9	82	99	91	29	34	22	4	8	75
transcript:ENST00000564224	2	6	3	9	4	3	3	2	8	7
transcript:ENST00000558544	0	0	0	0	0	0	0	0	0	0
CBX3P4	0	0	0	4	0	4	3	0	0	0
CBX3P2	0	0	1	2	3	2	0	3	0	0
ANKFY1	1860	1413	1226	1375	1788	1231	1035	876	661	1289
RP11-259G18.1	4	8	35	19	11	11	14	14	0	22
OBSCN	43446	43093	225050	104488	43037	42624	42089	71964	91540	168809
8|RPL30P9-001	0	0	0	0	0	0	0	0	0	0
15|BCAR1P1-001	0	0	3	2	0	0	0	0	1	0
14|IGHV7-40	0	0	0	0	0	0	0	0	0	0
9|RP11-275A14.1-001	0	0	0	0	0	0	0	0	0	0
1|NBPF5P	0	0	0	0	0	0	0	0	0	0
3|RP11-781E19.1-001	0	0	0	0	0	0	0	0	0	0
AC016819.1	0	0	0	0	0	0	0	0	0	0
RP11-46H11.2-001	0	0	0	0	1	1	0	0	0	0
AC004754.3	18	12	252	48	7	11	11	5	16	111
SRRD	583	671	2510	1908	580	513	430	320	792	1733
HLA-U-001	0	4	0	0	0	0	0	0	0	0
RP1-267D11.6	39	32	72	54	44	28	22	79	29	54
transcript:ENST00000554673	0	0	0	0	0	0	0	0	0	0
RP11-1099M24.6	65	51	71	176	127	39	54	76	35	57
USP9YP1-001	0	0	0	0	0	0	0	0	0	1
transcript:ENST00000424018	0	0	0	0	0	0	0	0	0	0
CTD-2515H24.2	17	19	2	6	31	27	10	0	3	3
MCL1	5302	3983	14341	9387	5264	3877	3812	3475	3393	8273
MIR3671	12	10	4	5	10	10	11	1	1	8
MTND1P21-001	0	0	0	0	2	0	2	0	0	0
SORBS1	4455	4609	11182	15749	5054	4201	3780	5688	11441	16141
transcript:ENST00000412988	0	0	0	0	0	0	0	0	0	0
SORBS3	1659	2114	3851	2570	2088	1588	1031	1562	1725	2545
SORBS2	1955	2424	256	295	2274	1772	1315	264	82	357
ODC1	1198	1038	5207	3659	974	982	919	1532	1506	4163
LRRC14B	740	543	5899	2271	538	593	578	371	2036	3635
RP11-298J20.4	106	108	215	218	97	69	96	162	67	173
X|RP6-166C19.13-001	0	0	0	0	0	0	0	0	0	0
RARRES2P2-001	0	0	0	0	0	0	0	0	0	0
transcript:ENST00000610638	152	211	7	24	224	107	569	44	12	134
17|KRTAP9-6	0	0	0	0	0	0	0	0	0	0
EOMES	15	19	0	13	20	17	29	6	0	6
BCDIN3D-AS1	23	29	34	70	26	40	32	27	21	41
11|OR9M1P-001	0	0	0	0	0	0	0	0	0	0
RGN	4801	5174	282	636	5872	3971	2664	176	253	699
11|RP11-770G2.2	0	0	0	0	0	0	0	0	0	0
RP11-171I2.1	18047	17550	267	185	17122	17416	17241	48	35	305
AL450327.1	0	0	0	0	0	0	0	0	0	0
RP11-171I2.3	321	364	3	2	317	382	324	0	0	5
RP11-171I2.2	14024	14241	220	229	13707	13514	13837	29	18	450
RP11-59D5__B.2	0	0	0	0	0	0	0	0	0	0
RP11-171I2.4	2887	2693	26	37	2603	2497	2562	16	11	67
PGAM1P4-001	3	0	0	0	0	4	3	0	0	0
AP006285.2	0	0	3	0	0	0	0	0	7	0
KCTD21-AS1	15	15	10	2	21	19	16	14	0	0
RP11-24C3.2	0	0	0	0	0	2	0	0	0	0
RPL3P6-001	15	9	0	0	7	7	10	0	1	2
AP006285.6	35	66	0	0	69	30	92	0	0	0
AP006285.7	74	95	0	0	61	94	20	0	0	0
MIR875	0	0	0	0	0	0	0	0	0	0
MIR874	1	0	0	0	0	0	0	0	0	0
SNRPD2P1-001	3	0	1	0	0	2	0	0	1	0
1|CHIAP1-001	0	0	0	0	0	0	0	0	0	0
XXbac-BPG32J3.19	0	0	0	0	3	0	0	0	0	0
transcript:ENST00000450954	0	5	17	0	0	2	2	0	1	4
ZSCAN5CP	0	0	0	0	0	0	0	0	0	0
11|OR4A43P-001	0	0	0	0	0	0	0	0	0	0
RP11-712L6.7	0	0	0	0	0	0	0	0	0	0
12|RP11-228G3.1-001	0	0	0	0	0	0	0	0	0	0
X|RP6-166C19.22-001	0	0	0	0	0	0	0	0	0	0
RP11-235C23.6	4	7	62	39	3	2	12	29	30	27
15|RP11-685G9.4	0	0	0	0	0	0	0	0	0	0
LRRC58	546	445	217	588	553	445	379	141	127	339
IL17RB	482	391	62	128	540	336	412	66	77	126
11|LINC01395	0	0	0	0	0	0	0	0	0	0
8|MIR4663	0	0	0	0	1	0	0	0	0	0
AC087350.1	0	0	3	1	0	0	0	0	0	2
NPM1P13-001	0	0	0	0	2	2	2	0	0	0
MZT1P1-001	0	0	0	0	0	0	0	0	0	0
RP13-49I15.6	0	0	0	0	0	0	0	0	0	0
9|RP11-313E4.1-001	0	0	0	0	0	0	0	0	0	0
transcript:ENST00000588791	42	27	97	92	18	19	6	46	36	107
CFP	701	557	39	18	515	474	473	28	9	18
transcript:ENST00000541453	0	0	0	0	0	0	0	0	21	0
14|TRAV11-001	0	0	0	0	0	0	0	0	0	0
transcript:ENST00000550975	0	0	0	0	0	0	0	0	0	0
transcript:ENST00000582918	0	0	0	0	0	0	0	0	0	0
UNC13C	547	584	57	295	543	561	545	0	22	157
transcript:ENST00000559704	0	0	0	0	0	0	0	0	0	0
transcript:ENST00000559705	0	0	0	0	0	0	0	0	0	0
FBXO18	986	859	1751	1248	1006	811	711	650	842	1216
FKBP15	1069	1066	1879	1372	1273	854	829	745	615	1428
UBE2J1	808	549	783	1118	733	707	450	404	313	873
FKBP10	113	226	519	268	210	159	74	198	70	229
FKBP11	501	374	29	40	440	152	353	45	16	34
FBXO10	479	489	1305	1183	475	488	438	874	380	1638
FBXO11	988	842	1256	2084	1074	879	660	981	776	1606
FBXO16	3	22	20	24	20	17	29	2	4	30
FBXO17	518	448	82	53	679	501	276	56	11	56
RP4-777O23.2	0	0	0	0	0	0	0	0	0	0
FBXO15	7	15	0	0	16	17	16	0	0	0
RP11-677M14.5-001	10	20	0	28	14	8	6	9	6	17
transcript:ENST00000487065	3	0	0	0	0	6	3	0	0	0
AGAP1-IT1	10	5	3	3	10	12	7	0	0	3
transcript:ENST00000487066	0	0	1	0	0	0	64	9	0	0
SFTA3	0	0	0	0	0	0	0	0	0	0
SFTA2	0	0	0	5	0	2	2	0	2	0
6|EEF1B2P5-001	0	0	0	0	3	0	0	0	0	0
RP11-429B14.1	0	0	0	0	0	0	0	0	0	0
RPL5P34-001	149	133	212	137	152	98	97	65	91	106
RP11-429B14.4	0	0	0	0	0	0	0	0	0	0
8|AC104946.1	0	0	0	0	0	0	0	0	0	0
MIRLET7F1	1	8	1	3	6	9	4	0	0	4
transcript:ENST00000364025	0	0	0	0	0	0	0	0	0	0
transcript:ENST00000460700	0	0	0	0	0	0	0	0	0	0
1|RP4-660H19.1	0	0	0	0	0	0	0	0	0	0
RP5-908M14.9	26	15	36	19	4	23	12	11	11	17
SNORD43	2	0	0	0	1	2	1	2	0	0
SNORD42	2	1	0	0	2	1	1	0	0	0
CNGB3	0	11	0	0	4	0	0	0	0	0
4|RP11-292D4.3	0	0	0	0	0	0	0	0	0	0
BCLAF1	1954	739	552	1064	967	527	591	1375	1055	429
transcript:ENST00000528207	165	102	20	29	142	123	99	116	6	81
MIR1324	0	0	0	0	0	0	0	0	0	0
PLA2G6	413	569	451	375	416	353	293	267	214	333
PLA2G7	12	34	0	0	16	24	6	0	0	0
PLA2G5	77	111	14	3	76	49	37	4	0	0
transcript:ENST00000579605	0	0	0	0	1	0	0	2	0	0
9|RPL36AP6-001	0	0	0	0	0	0	0	0	0	0
GDPGP1	51	44	33	48	32	44	19	28	8	41
transcript:ENST00000363248	0	0	0	0	0	0	0	0	0	0
RP11-78I14.1	2	7	0	0	0	5	0	0	0	0
transcript:ENST00000534047	0	2	0	0	0	2	7	7	0	4
CCDC77	158	133	78	104	136	91	71	68	54	107
transcript:ENST00000505350	25	30	4	19	0	32	0	0	0	0
CCDC73	19	37	6	6	22	51	9	14	3	6
CCDC71	210	207	611	327	184	182	136	172	192	431
AC016831.7	37	37	4	0	38	43	25	0	0	0
transcript:ENST00000552384	0	0	0	0	0	1	0	0	0	0
CCDC78	19	17	4	6	17	16	7	3	10	6
14|PSMB7P1-001	0	0	0	0	0	0	0	0	0	0
RNU7-149P	0	0	0	0	0	0	0	0	0	0
HIST3H2BB	3	0	0	0	2	2	3	0	2	1
transcript:ENST00000365371	0	0	0	0	0	0	0	0	0	0
RP11-486F17.1	0	0	0	0	0	0	0	0	0	0
transcript:ENST00000428210	19	22	1284	4	15	19	15	6	0	0
SNORD4A	0	0	0	0	0	0	0	0	0	0
RP11-258C19.7	10	8	3	16	10	5	3	10	0	2
transcript:ENST00000467980	0	0	15	0	0	0	7	12	0	33
RP11-532M24.1	24	25	6	6	11	19	18	3	3	3
RP11-513G19.1	0	0	0	0	0	0	4	0	0	0
GHITM	6685	6778	22468	17681	7795	5871	4326	7634	10568	17218
13|HIST1H2APS6-001	0	0	0	0	0	0	0	0	0	0
transcript:ENST00000506529	0	0	0	5	0	7	8	0	0	0
transcript:ENST00000590730	15	27	19	27	32	29	20	11	11	6
transcript:ENST00000506526	3	0	0	0	0	6	0	0	0	0
KB-1836B5.1	15	15	0	3	5	5	7	0	0	3
transcript:ENST00000506521	0	2	0	3	3	17	0	0	0	0
CSHL1	0	0	0	0	0	0	0	0	0	0
KB-1254G8.1	0	0	0	0	0	0	0	0	0	0
transcript:ENST00000363794	0	0	0	0	0	0	0	0	0	0
2|AC092570.1-001	0	0	0	0	0	0	0	0	0	0
FKBP1B	49	23	11	17	17	6	6	0	5	0
FKBP1C	49	49	257	199	39	38	26	109	102	194
FKBP1A	862	757	2709	1812	853	673	595	1062	861	1908
RP11-139F4.2-001	3	1	0	0	0	0	3	0	0	0
MIR3199-2	0	0	0	0	1	0	0	0	0	0
8|OR7E160P-001	0	0	0	0	0	0	0	0	0	3
transcript:ENST00000542482	0	0	0	0	0	0	0	0	0	0
X|RP5-849L7.1-001	0	0	0	0	0	0	0	0	0	0
transcript:ENST00000482252	0	0	0	0	0	0	0	0	0	0
4|AC119751.2	0	0	0	0	0	0	0	0	0	0
transcript:ENST00000555100	0	0	0	2	0	0	0	0	0	1
17|RNU4-13P	0	0	0	0	0	0	0	0	0	0
14|AL110292.1	0	0	0	0	0	0	0	0	0	0
CTB-161M19.4	0	0	0	0	0	0	0	0	0	0
20|GTSF1L	0	0	0	0	0	0	0	3	0	0
22|OR11H1	0	0	0	0	0	0	0	0	0	0
KB-1639H6.2	0	0	0	0	0	0	0	0	0	0
RP11-552F3.12	0	0	0	0	0	0	0	2	0	6
X|MIR363	0	0	0	0	0	0	0	0	0	0
transcript:ENST00000615012	38	0	0	0	9	15	0	0	0	10
13|RP11-408E5.6-001	0	0	0	0	0	0	0	0	0	0
DNAJC19P9-001	6	16	71	62	8	16	15	29	39	40
RPL35AP25-001	2	0	0	0	0	0	0	0	0	0
8|RP11-213G6.2	0	0	0	0	0	0	0	0	0	0
RP13-672B3.2	0	0	0	0	0	0	0	0	0	0
ODCP-001	0	4	3	0	9	1	3	0	0	3
transcript:ENST00000543575	0	4	0	32	0	0	0	0	0	0
22|LA16c-13E4.3-001	0	0	0	0	0	0	0	0	0	0
transcript:ENST00000626365	0	0	0	0	0	0	0	0	0	0
transcript:ENST00000626367	0	0	0	0	0	0	0	0	0	0
transcript:ENST00000434987	0	0	0	0	0	0	0	0	0	0
transcript:ENST00000626369	0	0	0	0	0	0	0	0	0	0
RP11-702H23.4	0	0	0	0	0	0	0	0	0	0
RP11-401F2.3	6	2	3	0	4	6	3	3	0	0
12|MREGP1-001	0	0	0	0	0	0	0	0	0	0
16|RP11-568J23.7-001	0	0	0	0	0	0	0	0	0	0
SPA17P1-001	5	2	0	0	5	5	0	0	0	0
Y|RBMY2WP-001	0	0	0	0	0	0	0	0	0	0
MAP10	163	107	85	188	120	109	69	113	88	117
ELFN1-AS1	0	0	0	0	2	0	2	0	0	0
X|GAGE12G	0	0	0	0	0	0	0	0	0	0
RP11-702H23.6	0	0	0	0	0	0	0	0	0	0
transcript:ENST00000364685	2	1	2	4	2	0	0	0	0	3
transcript:ENST00000364684	0	3	0	0	4	0	7	0	0	0
LGALS9C	2	0	0	0	10	4	0	0	0	3
LGALS9B	2	4	0	0	9	0	3	0	0	0
UNC50	366	361	573	607	430	390	237	253	251	517
RP11-550A5.2	0	0	0	0	0	0	0	0	0	0
NKAIN2	46	48	105	126	59	46	47	41	50	125
NKAIN1	85	75	1319	545	75	52	77	211	292	814
RP11-624M8.1	9	15	54	46	12	14	26	14	7	25
MAP1A	202	228	608	371	196	200	166	409	145	600
MAP1B	382	449	617	865	414	305	413	367	160	700
RP11-196H14.2	0	0	0	0	1	0	3	0	0	0
IGSF9B	116	92	140	156	99	119	134	81	66	117
transcript:ENST00000362680	0	0	0	0	0	0	0	0	0	0
RMI2	18	36	67	23	16	14	16	27	13	6
UNC5B	172	160	526	226	157	132	85	110	153	306
UNC5C	31	72	11	24	55	59	46	0	4	19
UNC5A	0	0	8	0	0	0	3	0	0	0
UNC5D	0	0	3	3	0	0	0	0	0	4
transcript:ENST00000584058	0	0	0	0	0	0	0	0	0	0
6|RP1-140K8.2-001	0	0	2	0	0	0	0	0	0	0
MAP1S	250	227	1559	652	162	192	168	393	442	1008
transcript:ENST00000441602	1	5	0	1	1	0	3	2	0	0
CCP110	166	266	64	565	150	203	240	111	97	177
PHACTR2-AS1	0	0	0	0	2	0	0	0	0	0
MTATP6P1-001	166521	303102	899360	747717	237006	221660	211802	568143	712048	872031
RP11-537I16.2-001	4	1	0	0	4	0	2	1	0	0
RP11-300D11.3-001	0	0	0	0	0	3	0	0	0	0
transcript:ENST00000461127	0	0	1	1	10	8	1	0	0	0
RP11-278J6.4	2	3	0	0	0	0	0	7	0	4
RP11-278J6.5	8	6	0	0	14	10	11	0	0	0
AGAP13P-001	23	18	0	18	27	20	17	5	9	6
2|UBBP3-001	0	0	0	0	0	0	0	0	0	0
transcript:ENST00000623463	0	0	0	0	0	0	0	0	0	0
transcript:ENST00000365089	0	0	0	0	0	0	1	0	0	0
ANKRD19P	41	32	5	32	14	30	23	10	10	10
X|PCYT1B-AS1	0	0	0	0	0	0	0	0	0	0
AC074091.1	0	0	0	0	0	0	0	0	0	0
transcript:ENST00000366365	27	15	29	15	9	7	4	14	12	20
AC009495.4	0	0	0	0	0	0	0	0	0	0
AC074338.4-001	0	0	0	0	0	0	1	0	3	4
AC009495.1	0	0	0	0	0	0	0	0	0	0
transcript:ENST00000503275	0	0	0	0	0	0	0	0	0	0
transcript:ENST00000364973	0	0	0	0	0	0	0	0	0	0
AC009495.2	0	0	0	0	0	0	0	0	0	0
AC007036.6	0	0	0	0	0	0	0	0	0	0
RP11-39C10.1-001	22	8	30	55	24	25	21	17	28	32
CTD-2235C13.1-001	0	15	1	2	8	0	2	3	1	0
transcript:ENST00000617624	0	0	0	0	0	0	0	0	0	0
6|HTR1B	0	0	0	0	0	0	0	6	6	0
X|RP13-210D15.1-001	0	1	0	0	0	0	0	0	0	0
6|HTR1E	0	0	0	0	0	0	0	0	0	0
7|RP11-598O8.1-001	0	0	0	0	0	0	0	0	0	0
CTD-2017D11.1	7	16	0	0	0	4	10	0	0	0
RP11-572P18.1-001	1671	1907	6621	3656	1725	1473	1245	1398	1701	4377
RP11-182I10.1-001	2	1	0	0	0	0	7	0	0	0
7|RP4-545C24.5-001	0	0	0	0	0	0	0	0	0	0
transcript:ENST00000431744	0	0	0	0	0	0	0	0	0	0
RP11-586K12.1	1	0	0	0	0	0	0	0	0	0
21|EEF1A1P1-001	0	0	0	0	0	0	0	0	0	0
transcript:ENST00000477744	3	4	0	0	0	0	0	0	0	0
4|RNU4-64P	0	0	0	0	0	0	0	0	0	0
transcript:ENST00000362539	0	0	0	0	0	0	0	0	0	0
11|RP11-736I10.2-001	0	0	0	0	0	0	0	0	0	0
CLEC18A	34	9	2	5	12	31	20	10	4	4
RP11-586K12.8	0	0	0	0	0	0	0	0	0	0
CLEC18C	25	11	0	2	13	19	24	4	0	4
CLEC18B	21	7	4	2	14	21	17	2	0	3
transcript:ENST00000362530	0	0	1	0	0	0	0	0	0	0
BORCS7	1002	1034	931	289	774	742	511	378	279	695
BORCS6	172	175	1291	560	163	204	178	285	355	696
BORCS5	78	155	133	162	131	150	113	71	66	157
X|RP11-402P6.5-001	0	0	0	0	0	0	0	0	0	0
transcript:ENST00000437070	0	0	0	0	0	0	0	0	0	0
transcript:ENST00000437075	0	0	0	0	0	0	0	0	0	0
BORCS8	40	38	68	111	69	56	44	38	87	28
transcript:ENST00000573601	0	0	0	0	0	0	0	0	0	0
SDR42E2	0	0	0	3	0	0	0	0	0	6
SDR42E1	83	97	6	7	59	75	54	6	0	0
AC100830.5	4	0	10	3	3	4	0	3	3	11
transcript:ENST00000481783	0	0	0	0	0	0	0	0	0	0
RP11-401L13.7	4	0	0	0	3	0	3	0	0	3
transcript:ENST00000502512	26	41	148	22	39	20	20	13	65	97
RP11-1182P23.5	9	9	0	0	26	11	12	0	0	0
transcript:ENST00000424845	0	1	0	0	2	2	2	0	8	0
transcript:ENST00000424847	19	4	10	0	0	7	15	0	0	0
EPB41L1	326	283	673	800	888	276	143	355	263	551
PPCDC	169	161	187	119	138	149	134	62	92	115
EPB41L3	196	172	131	196	190	229	183	239	74	178
EPB41L2	816	775	1570	2350	773	801	747	1026	1043	1332
EPB41L5	1534	1482	210	709	1479	1283	969	494	301	474
[truncated: 73,953 more rows]

## Sheet: mRNSs
Gene	Gene ID	Description	Gene Summary	Mean_Control	Mean_Case	Mean_Change	LogFC	Pvalue	FDR
SLC27A5	10998	solute carrier family 27 member 5	The protein encoded by this gene is an isozyme of very long-chain acyl-CoA synthetase (VLCS). It is capable of activating very long-chain fatty-acids containing 24- and 26-carbons. It is expressed in liver and associated with endoplasmic reticulum but not with peroxisomes. Its primary role is in fatty acid elongation or complex lipid synthesis rather than in degradation. This gene has a mouse ort…	13581.1	22.9499	-13558.1	-9.13495	2.05e-302	2.8e-298
AZGP1	563	alpha-2-glycoprotein 1, zinc-binding	0	24218.1	3.33784	-24214.7	-12.5244	9.04e-302	9.27e-298
CPS1	1373	carbamoyl-phosphate synthase 1	The mitochondrial enzyme encoded by this gene catalyzes synthesis of carbamoyl phosphate from ammonia and bicarbonate. This reaction is the first committed step of the urea cycle, which is important in the removal of excess urea from cells. The encoded protein may also represent a core mitochondrial nucleoid protein. Three transcript variants encoding different isoforms have been found for this g…	28381.2	41.6739	-28339.5	-9.34887	1.74e-282	1.02e-278
VTN	7448	vitronectin	The protein encoded by this gene is a member of the pexin family. It is found in serum and tissues and promotes cell adhesion and spreading, inhibits the membrane-damaging effect of the terminal cytolytic complement pathway, and binds to several serpin serine protease inhibitors. It is a secreted protein and exists in either a single chain form or a clipped, two chain form held together by a disu…	103171	6.43189	-103164	-13.5713	5.78e-272	2.96e-268
ADH1A	124	alcohol dehydrogenase 1A (class I), alpha polypeptide	This gene encodes a member of the alcohol dehydrogenase family. The encoded protein is the alpha subunit of class I alcohol dehydrogenase, which consists of several homo- and heterodimers of alpha, beta and gamma subunits. Alcohol dehydrogenases catalyze the oxidation of alcohols to aldehydes. This gene is active in the liver in early fetal life but only weakly active in adult liver. This gene is…	29603.1	19.5786	-29583.5	-10.453	2.96e-266	1.35e-262
KHK	3795	ketohexokinase	This gene encodes ketohexokinase that catalyzes conversion of fructose to fructose-1-phosphate. The product of this gene is the first enzyme with a specialized pathway that catabolizes dietary fructose. Alternatively spliced transcript variants encoding different isoforms have been identified. [provided by RefSeq, Jul 2008]	7067.24	99.212	-6968.03	-6.15666	1.13e-261	4.64e-258
HP	3240	haptoglobin	This gene encodes a preproprotein, which is processed to yield both alpha and beta chains, which subsequently combine as a tetramer to produce haptoglobin. Haptoglobin functions to bind free plasma hemoglobin, which allows degradative enzymes to gain access to the hemoglobin, while at the same time preventing loss of iron through the kidneys and protecting the kidneys from damage by hemoglobin. M…	104418	1.2598	-104417	-15.6728	2.56e-249	9.54e-246
CFI	3426	complement factor I	This gene encodes a serine proteinase that is essential for regulating the complement cascade. The encoded preproprotein is cleaved to produce both heavy and light chains, which are linked by disulfide bonds to form a heterodimeric glycoprotein. This heterodimer can cleave and inactivate the complement components C4b and C3b, and it prevents the assembly of the C3 and C5 convertase enzymes. Defec…	9582.94	101.678	-9481.26	-6.53387	7.51e-247	2.57e-243
APOA1	335	apolipoprotein A1	This gene encodes apolipoprotein A-I, which is the major protein component of high density lipoprotein (HDL) in plasma. The encoded preproprotein is proteolytically processed to generate the mature protein, which promotes cholesterol efflux from tissues to the liver for excretion, and is a cofactor for lecithin cholesterolacyltransferase (LCAT), an enzyme responsible for the formation of most pla…	137966	2.01133	-137964	-15.4237	2.7e-242	8.52e-239
CHRD	8646	chordin	This gene encodes a secreted protein that dorsalizes early vertebrate embryonic tissues by binding to ventralizing TGF-beta-like bone morphogenetic proteins and sequestering them in latent complexes. The encoded protein may also have roles in organogenesis and during adulthood. It has been suggested that this gene could be a candidate gene for Cornelia de Lange syndrome. Reduced expression of thi…	3898.43	170.115	-3728.32	-4.51344	1.87e-241	5.47e-238
RDH16	8608	retinol dehydrogenase 16	0	13478.4	5.50989	-13472.9	-11.1646	3.15e-240	8.62e-237
SDC1	6382	syndecan 1	The protein encoded by this gene is a transmembrane (type I) heparan sulfate proteoglycan and is a member of the syndecan proteoglycan family. The syndecans mediate cell binding, cell signaling, and cytoskeletal organization and syndecan receptors are required for internalization of the HIV-1 tat protein. The syndecan-1 protein functions as an integral membrane protein and participates in cell pr…	11142.2	2.85886	-11139.4	-11.6771	1e-239	2.57e-236
SLC13A5	284111	solute carrier family 13 member 5	This gene encodes a protein belonging to the solute carrier family 13 group of proteins. This family member is a sodium-dependent citrate cotransporter that may regulate metabolic processes. Mutations in this gene cause early infantile epileptic encephalopathy 25. Alternative splicing results in multiple transcript variants. [provided by RefSeq, Aug 2014]	8933.33	3.24564	-8930.08	-11.348	2.89e-223	6.23e-220
CEBPA	1050	CCAAT enhancer binding protein alpha	This intronless gene encodes a transcription factor that contains a basic leucine zipper (bZIP) domain and recognizes the CCAAT motif in the promoters of target genes. The encoded protein functions in homodimers and also heterodimers with CCAAT/enhancer-binding proteins beta and gamma. Activity of this protein can modulate the expression of genes involved in cell cycle regulation as well as in bo…	3586.84	146.762	-3440.08	-4.59197	7.17e-220	1.47e-216
SERPINA1	5265	serpin family A member 1	The protein encoded by this gene is secreted and is a serine protease inhibitor whose targets include elastase, plasmin, thrombin, trypsin, chymotrypsin, and plasminogen activator. Defects in this gene can cause emphysema or liver disease. Several transcript variants encoding the same protein have been found for this gene. [provided by RefSeq, Jul 2008]	146207	28.3691	-146179	-12.1455	1.08e-210	2.01e-207
ASL	435	argininosuccinate lyase	This gene encodes a member of the lyase 1 family. The encoded protein forms a cytosolic homotetramer and primarily catalyzes the reversible hydrolytic cleavage of argininosuccinate into arginine and fumarate, an essential step in the liver in detoxifying ammonia via the urea cycle. Mutations in this gene result in the autosomal recessive disorder argininosuccinic aciduria, or argininosuccinic aci…	5070.61	188.929	-4881.68	-4.74514	1.32e-210	2.35e-207
CYP2E1	1571	cytochrome P450 family 2 subfamily E member 1	This gene encodes a member of the cytochrome P450 superfamily of enzymes. The cytochrome P450 proteins are monooxygenases which catalyze many reactions involved in drug metabolism and synthesis of cholesterol, steroids and other lipids. This protein localizes to the endoplasmic reticulum and is induced by ethanol, the diabetic state, and starvation. The enzyme metabolizes both endogenous substrat…	116001	50.2886	-115950	-11.0493	9.69e-209	1.66e-205
RBP5	83758	retinol binding protein 5	The protein encoded by this gene is a cellular retinol-binding protein expressed highly in kidney and liver. Down-regulation of the encoded protein in hepatocellular carcinoma was associated with large tumor size and poor patient survival rates. [provided by RefSeq, Jul 2016]	3330.86	4.71482	-3326.15	-9.12827	5.6e-207	9.18e-204
OXER1	165140	oxoeicosanoid receptor 1	0	1437.01	13.6705	-1423.34	-6.70003	1.34e-206	2.12e-203
APOC1	341	apolipoprotein C1	This gene encodes a member of the apolipoprotein C1 family. This gene is expressed primarily in the liver, and it is activated when monocytes differentiate into macrophages. The encoded protein plays a central role in high density lipoprotein (HDL) and very low density lipoprotein (VLDL) metabolism. This protein has also been shown to inhibit cholesteryl ester transfer protein in plasma. A pseudo…	52138.1	107.452	-52030.7	-8.83366	1.15e-202	1.75e-199
SERPINF2	5345	serpin family F member 2	This gene encodes a member of the serpin family of serine protease inhibitors. The protein is a major inhibitor of plasmin, which degrades fibrin and various other proteins. Consequently, the proper function of this gene has a major role in regulating the blood clotting pathway. Mutations in this gene result in alpha-2-plasmin inhibitor deficiency, which is characterized by severe hemorrhagic dia…	26812	12.9811	-26799	-10.9208	2.23e-202	3.26e-199
BHMT	635	betaine--homocysteine S-methyltransferase	This gene encodes a cytosolic enzyme that catalyzes the conversion of betaine and homocysteine to dimethylglycine and methionine, respectively. Defects in this gene could lead to hyperhomocyst(e)inemia, but such a defect has not yet been observed. [provided by RefSeq, Jul 2008]	11979.1	2.91199	-11976.2	-11.8814	8.22e-197	1.16e-193
C4B	721	complement C4B (Chido blood group)	This gene encodes the basic form of complement factor 4, part of the classical activation pathway. The protein is expressed as a single chain precursor which is proteolytically cleaved into a trimer of alpha, beta, and gamma chains prior to secretion. The trimer provides a surface for interaction between the antigen-antibody complex and other complement components. The alpha chain may be cleaved …	47701.4	48.1551	-47653.3	-9.83014	5.8e-192	7.93e-189
RBP4	5950	retinol binding protein 4	This protein belongs to the lipocalin family and is the specific carrier for retinol (vitamin A alcohol) in the blood. It delivers retinol from the liver stores to the peripheral tissues. In plasma, the RBP-retinol complex interacts with transthyretin which prevents its loss by filtration through the kidney glomeruli. A deficiency of vitamin A blocks secretion of the binding protein posttranslati…	74044.9	5.46949	-74039.5	-13.39	3.24e-189	4.15e-186
SLC17A9	63910	solute carrier family 17 member 9	This gene encodes a member of a family of transmembrane proteins that are involved in the transport of small molecules. The encoded protein participates in the vesicular uptake, storage, and secretion of adenoside triphosphate (ATP) and other nucleotides. A mutation in this gene was found in individuals with autosomal dominant disseminated superficial actinic porokeratosis-8. Alternative splicing…	4125.69	14.2987	-4111.39	-8.06408	2.48e-188	3.08e-185
NR1I3	9970	nuclear receptor subfamily 1 group I member 3	This gene encodes a member of the nuclear receptor superfamily, and is a key regulator of xenobiotic and endobiotic metabolism. The protein binds to DNA as a monomer or a heterodimer with the retinoid X receptor and regulates the transcription of target genes involved in drug metabolism and bilirubin clearance, such as cytochrome P450 family members. Unlike most nuclear receptors, this transcript…	1612.78	22.5828	-1590.2	-6.21393	1.64e-187	1.98e-184
PCK2	5106	phosphoenolpyruvate carboxykinase 2, mitochondrial	This gene encodes a mitochondrial enzyme that catalyzes the conversion of oxaloacetate to phosphoenolpyruvate in the presence of guanosine triphosphate (GTP). A cytosolic form of this protein is encoded by a different gene and is the key enzyme of gluconeogenesis in the liver. Alternatively spliced transcript variants have been described. [provided by RefSeq, Apr 2014]	12369.1	34.9523	-12334.1	-8.38054	3.19e-182	3.74e-179
CFB	629	complement factor B	This gene encodes complement factor B, a component of the alternative pathway of complement activation. Factor B circulates in the blood as a single chain polypeptide. Upon activation of the alternative pathway, it is cleaved by complement factor D yielding the noncatalytic chain Ba and the catalytic subunit Bb. The active subunit Bb is a serine protease which associates with C3b to form the alte…	42059.2	36.8461	-42022.3	-10.0373	2.51e-181	2.86e-178
CES1	1066	carboxylesterase 1	This gene encodes a member of the carboxylesterase large family. The family members are responsible for the hydrolysis or transesterification of various xenobiotics, such as cocaine and heroin, and endogenous substrates with ester, thioester, or amide bonds. They may participate in fatty acyl and cholesterol ester metabolism, and may play a role in the blood-brain barrier system. This enzyme is t…	43330.6	57.3261	-43273.3	-9.44451	7.4e-181	8.2e-178
ITIH2	3698	inter-alpha-trypsin inhibitor heavy chain 2	The inter-alpha-trypsin inhibitors (ITI) are a family of structurally related plasma serine protease inhibitors involved in extracellular matrix stabilization and in prevention of tumor metastasis. The ITI family contains multiple proteins made up of a light chain (see MIM 176870) and a variable number of heavy chains (Salier et al., 1987 [PubMed 2446322]; Himmelfarb et al., 2004 [PubMed 14744536…	26938	6.71773	-26931.3	-11.7186	1.09e-179	1.18e-176
FUOM	282969	fucose mutarotase	0	1559.43	18.6923	-1540.74	-6.36966	3.25e-179	3.42e-176
RARRES2	5919	retinoic acid receptor responder 2	This gene encodes a secreted chemotactic protein that initiates chemotaxis via the ChemR23 G protein-coupled seven-transmembrane domain ligand. Expression of this gene is upregulated by the synthetic retinoid tazarotene and occurs in a wide variety of tissues. The active protein has several roles, including that as an adipokine and as an antimicrobial protein with activity against bacteria and fu…	10903	117.194	-10785.8	-6.50567	6.55e-178	6.72e-175
ALB	213	albumin	This gene encodes the most abundant protein in human blood. This protein functions in the regulation of blood plasma colloid osmotic pressure and acts as a carrier protein for a wide range of endogenous molecules including hormones, fatty acids, and metabolites, as well as exogenous drugs. Additionally, this protein exhibits an esterase-like activity with broad substrate specificity. The encoded …	1.52105e+06	0	-1.52105e+06	-21.3268	3.67e-176	3.67e-173
A1BG	1	alpha-1-B glycoprotein	The protein encoded by this gene is a plasma glycoprotein of unknown function. The protein shows sequence similarity to the variable regions of some immunoglobulin supergene family member proteins. [provided by RefSeq, Jul 2008]	20639.7	14.8996	-20624.8	-10.2352	3.83e-174	3.65e-171
GLYCTK	132158	glycerate kinase	This locus encodes a member of the glycerate kinase type-2 family. The encoded enzyme catalyzes the phosphorylation of (R)-glycerate and may be involved in serine degradation and fructose metabolism. Decreased activity of the encoded enzyme may be associated with the disease D-glyceric aciduria. Alternatively spliced transcript variants have been described. [provided by RefSeq, Jan 2009]	6033.09	56.5225	-5976.57	-6.69383	9.15e-174	8.53e-171
CYP2C8	1558	cytochrome P450 family 2 subfamily C member 8	This gene encodes a member of the cytochrome P450 superfamily of enzymes. The cytochrome P450 proteins are monooxygenases which catalyze many reactions involved in drug metabolism and synthesis of cholesterol, steroids and other lipids. This protein localizes to the endoplasmic reticulum and its expression is induced by phenobarbital. The enzyme is known to metabolize many xenobiotics, including …	18388.4	2.19165	-18386.2	-12.9181	5.97e-173	5.44e-170
ASGR1	432	asialoglycoprotein receptor 1	This gene encodes a subunit of the asialoglycoprotein receptor. This receptor is a transmembrane protein that plays a critical role in serum glycoprotein homeostasis by mediating the endocytosis and lysosomal degradation of glycoproteins with exposed terminal galactose or N-acetylgalactosamine residues. The asialoglycoprotein receptor may facilitate hepatic infection by multiple viruses including…	10230	1.67554	-10228.3	-12.4177	4.14e-172	3.69e-169
C4A	720	complement C4A (Rodgers blood group)	This gene encodes the acidic form of complement factor 4, part of the classical activation pathway. The protein is expressed as a single chain precursor which is proteolytically cleaved into a trimer of alpha, beta, and gamma chains prior to secretion. The trimer provides a surface for interaction between the antigen-antibody complex and other complement components. The alpha chain is cleaved to …	40835.4	37.2448	-40798.2	-9.95436	3.05e-171	2.66e-168
MAN1A1	4121	mannosidase alpha class 1A member 1	This gene encodes a class I mammalian Golgi 1,2-mannosidase which is a type II transmembrane protein. This protein catalyzes the hydrolysis of three terminal mannose residues from peptide-bound Man(9)-GlcNAc(2) oligosaccharides and belongs to family 47 of glycosyl hydrolases. [provided by RefSeq, Jul 2012]	3221.06	253.948	-2967.12	-3.65422	7.71e-169	6.45e-166
PYGL	5836	glycogen phosphorylase L	This gene encodes a homodimeric protein that catalyses the cleavage of alpha-1,4-glucosidic bonds to release glucose-1-phosphate from liver glycogen stores. This protein switches from inactive phosphorylase B to active phosphorylase A by phosphorylation of serine residue 15. Activity of this enzyme is further regulated by multiple allosteric effectors and hormonal controls. Humans have three glyc…	1947.87	74.1529	-1873.71	-4.72334	1.64e-168	1.35e-165
TF	7018	transferrin	This gene encodes a glycoprotein with an approximate molecular weight of 76.5 kDa. It is thought to have been created as a result of an ancient gene duplication event that led to generation of homologous C and N-terminal domains each of which binds one ion of ferric iron. The function of this protein is to transport iron from the intestine, reticuloendothelial system, and liver parenchymal cells …	178092	22.1342	-178070	-12.6989	8.04e-168	6.47e-165
ITIH1	3697	inter-alpha-trypsin inhibitor heavy chain 1	This gene encodes a member of the inter-alpha-trypsin inhibitor family of proteins. Alternative splicing results in multiple transcript variants, at least one of which encodes a preproprotein that is proteolytically processed to generate the heavy chain of the inter-alpha-trypsin inhibitor complex, which is secreted by hepatocytes into the blood. The heavy chain also interacts with hyaluronan, an…	45016.5	1.26547	-45015.3	-15.0557	1.86e-165	1.47e-162
C1R	715	complement C1r	This gene encodes a member of the peptidase S1 protein family. The encoded protein is a proteolytic subunit in the complement system C1 complex. The complement system acts as a mediator in the innate immune response by ultimately triggering phagocytosis, inflammation, and rupturing the bacterial cell wall. Mutations in this gene are associated with Ehlers-Danlos Syndrome. [provided by RefSeq, Dec…	51749.8	870.516	-50879.3	-5.86501	8.52e-165	6.6e-162
LRG1	116844	leucine rich alpha-2-glycoprotein 1	The leucine-rich repeat (LRR) family of proteins, including LRG1, have been shown to be involved in protein-protein interaction, signal transduction, and cell adhesion and development. LRG1 is expressed during granulocyte differentiation (O'Donnell et al., 2002 [PubMed 12223515]).[supplied by OMIM, Mar 2008]	4980.71	2.38047	-4978.33	-11.0231	9.73e-157	7.39e-154
SLC41A2	84102	solute carrier family 41 member 2	0	1308.56	7.33577	-1301.22	-7.50245	4.37e-156	3.26e-153
APOE	348	apolipoprotein E	The protein encoded by this gene is a major apoprotein of the chylomicron. It binds to a specific liver and peripheral cell receptor, and is essential for the normal catabolism of triglyceride-rich lipoprotein constituents. This gene maps to chromosome 19 in a cluster with the related apolipoprotein C1 and C2 genes. Mutations in this gene result in familial dysbetalipoproteinemia, or type III hyp…	50147.6	489.333	-49658.3	-6.63293	1.92e-155	1.41e-152
SLC25A13	10165	solute carrier family 25 member 13	This gene is a member of the mitochondrial carrier family. The encoded protein contains four EF-hand Ca(2+) binding motifs in the N-terminal domain, and localizes to mitochondria. The protein catalyzes the exchange of aspartate for glutamate and a proton across the inner mitochondrial membrane, and is stimulated by calcium on the external side of the inner mitochondrial membrane. Mutations in thi…	2401.86	123.998	-2277.86	-4.26084	4.28e-155	3.08e-152
KRT18	3875	keratin 18	KRT18 encodes the type I intermediate filament chain keratin 18. Keratin 18, together with its filament partner keratin 8, are perhaps the most commonly found members of the intermediate filament gene family. They are expressed in single layer epithelial tissues of the body. Mutations in this gene have been linked to cryptogenic cirrhosis. Two transcript variants encoding the same protein have be…	1694.85	4.86583	-1689.98	-8.3022	6.92e-154	4.81e-151
SLC6A1	6529	solute carrier family 6 member 1	The protein encoded by this gene is a gamma-aminobutyric acid (GABA) transporter that localizes to the plasma membrane. The encoded protein removes GABA from the synaptic cleft, restoring it to presynaptic terminals. [provided by RefSeq, Jan 2017]	3296.55	214.513	-3082.03	-3.9298	2.45e-153	1.68e-150
HPR	3250	haptoglobin-related protein	This gene encodes a haptoglobin-related protein that binds hemoglobin as efficiently as haptoglobin. Unlike haptoglobin, plasma concentration of this protein is unaffected in patients with sickle cell anemia and extensive intravascular hemolysis, suggesting a difference in binding between haptoglobin-hemoglobin and haptoglobin-related protein-hemoglobin complexes to CD163, the hemoglobin scavenge…	38742.2	9.16697	-38733	-11.84	9.99e-147	6.71e-144
CYB5A	1528	cytochrome b5 type A	The protein encoded by this gene is a membrane-bound cytochrome that reduces ferric hemoglobin (methemoglobin) to ferrous hemoglobin, which is required for stearyl-CoA-desaturase activity. Defects in this gene are a cause of type IV hereditary methemoglobinemia. Three transcript variants encoding different isoforms have been found for this gene. [provided by RefSeq, Jun 2010]	6894.13	342.902	-6551.23	-4.31616	1.02e-145	6.73e-143
PLXNB1	5364	plexin B1	0	3843.71	103.994	-3739.72	-5.19483	5e-145	3.2e-142
OGDHL	55753	oxoglutarate dehydrogenase like	The protein encoded by this gene is similar to oxoglutarate dehydrogenase (OGDH) of the OGDH complex, which degrades glucose and glutamate. This gene encodes several isoforms, including some that appear to localize to mitochondria. The encoded protein down-regulates the AKT signaling cascade and can suppress the growth of cervical cancer cells. [provided by RefSeq, Dec 2016]	3789.18	1.56946	-3787.61	-10.6736	4.91e-144	3.05e-141
ABAT	18	4-aminobutyrate aminotransferase	4-aminobutyrate aminotransferase (ABAT) is responsible for catabolism of gamma-aminobutyric acid (GABA), an important, mostly inhibitory neurotransmitter in the central nervous system, into succinic semialdehyde. The active enzyme is a homodimer of 50-kD subunits complexed to pyridoxal-5-phosphate. The protein sequence is over 95% similar to the pig protein. GABA is estimated to be present in nea…	6643.77	53.2739	-6590.5	-6.93114	1.29e-143	7.9e-141
C19orf66	55337	shiftless antiviral inhibitor of ribosomal frameshifting	0	2941.22	144.386	-2796.83	-4.3372	3.71e-142	2.24e-139
REEP6	92840	receptor accessory protein 6	The protein encoded by this gene may be involved in the transport of receptors from the endoplasmic reticulum (ER) to the cell surface. The encoded protein may also play a role in regulating ER membrane structure. This gene is required for the proper development of retinal rods and photoreceptors, with defects in this gene being associated with retinitis pigmentosa 77. [provided by RefSeq, May 20…	6130.2	60.8864	-6069.32	-6.63323	5.04e-141	2.95e-138
ABCC3	8714	ATP binding cassette subfamily C member 3	The protein encoded by this gene is a member of the superfamily of ATP-binding cassette (ABC) transporters. ABC proteins transport various molecules across extra- and intra-cellular membranes. ABC genes are divided into seven distinct subfamilies (ABC1, MDR/TAP, MRP, ALD, OABP, GCN20, White). This protein is a member of the MRP subfamily which is involved in multi-drug resistance. The specific fu…	2238.42	2.81059	-2235.61	-9.6156	5.37e-141	3.1e-138
IGFALS	3483	insulin like growth factor binding protein acid labile subunit	The protein encoded by this gene is a serum protein that binds insulin-like growth factors, increasing their half-life and their vascular localization. Production of the encoded protein, which contains twenty leucine-rich repeats, is stimulated by growth hormone. Defects in this gene are a cause of acid-labile subunit deficiency, which maifests itself in a delayed and slow puberty. Three transcri…	2992.85	7.70442	-2985.15	-8.54425	1.8e-140	1.02e-137
AQP9	366	aquaporin 9	The aquaporins are a family of water-selective membrane channels. This gene encodes a member of a subset of aquaporins called the aquaglyceroporins. This protein allows passage of a broad range of noncharged solutes and also stimulates urea transport and osmotic water permeability. This protein may also facilitate the uptake of glycerol in hepatic tissue . The encoded protein may also play a role…	4111.09	2.51158	-4108.58	-10.7292	2.83e-140	1.59e-137
C1RL	51279	complement C1r subcomponent like	0	3489.57	95.7715	-3393.8	-5.16634	3.1e-140	1.72e-137
CLU	1191	clusterin	The protein encoded by this gene is a secreted chaperone that can under some stress conditions also be found in the cell cytosol. It has been suggested to be involved in several basic biological events such as cell death, tumor progression, and neurodegenerative disorders. Alternate splicing results in both coding and non-coding variants.[provided by RefSeq, May 2011]	67821	703.926	-67117.1	-6.54341	5.78e-140	3.16e-137
FGFR3	2261	fibroblast growth factor receptor 3	This gene encodes a member of the fibroblast growth factor receptor (FGFR) family, with its amino acid sequence being highly conserved between members and among divergent species. FGFR family members differ from one another in their ligand affinities and tissue distribution. A full-length representative protein would consist of an extracellular region, composed of three immunoglobulin-like domain…	995.253	8.27174	-986.982	-6.89453	9.55e-140	5.15e-137
C3	718	complement C3	Complement component C3 plays a central role in the activation of complement system. Its activation is required for both classical and alternative complement activation pathways. The encoded preproprotein is proteolytically processed to generate alpha and beta subunits that form the mature protein, which is then further processed to generate numerous peptide products. The C3a peptide, also known …	201161	1751.93	-199409	-6.79082	1.27e-139	6.78e-137
ETNK2	55224	ethanolamine kinase 2	The protein encoded by this gene is a member of choline/ethanolamine kinase family which catalyzes the first step of phosphatidylethanolamine (PtdEtn) biosynthesis via the cytidine diphosphate (CDP) ethanolamine pathway. Alternative splicing results in multiple transcript variants. [provided by RefSeq, Jul 2014]	5092.01	16.1016	-5075.91	-8.15658	5.3e-139	2.79e-136
TFR2	7036	transferrin receptor 2	This gene encodes a single-pass type II membrane protein, which is a member of the transferrin receptor-like family. This protein mediates cellular uptake of transferrin-bound iron, and may be involved in iron metabolism, hepatocyte function and erythrocyte differentiation. Mutations in this gene have been associated with hereditary hemochromatosis type III. Alternatively spliced transcript varia…	12165.3	1.13505	-12164.1	-13.0837	2.19e-136	1.12e-133
MGST1	4257	microsomal glutathione S-transferase 1	The MAPEG (Membrane Associated Proteins in Eicosanoid and Glutathione metabolism) family consists of six human proteins, two of which are involved in the production of leukotrienes and prostaglandin E, important mediators of inflammation. Other family members, demonstrating glutathione S-transferase and peroxidase activities, are involved in cellular defense against toxic, carcinogenic, and pharm…	7118.24	47.3557	-7070.88	-7.17785	7.03e-136	3.56e-133
C5	727	complement C5	This gene encodes a component of the complement system, a part of the innate immune system that plays an important role in inflammation, host homeostasis, and host defense against pathogens. The encoded preproprotein is proteolytically processed to generate multiple protein products, including the C5 alpha chain, C5 beta chain, C5a anaphylatoxin and C5b. The C5 protein is comprised of the C5 alph…	9781.89	4.69106	-9777.2	-10.751	2.25e-134	1.12e-131
APOM	55937	apolipoprotein M	The protein encoded by this gene is an apolipoprotein and member of the lipocalin protein family. It is found associated with high density lipoproteins and to a lesser extent with low density lipoproteins and triglyceride-rich lipoproteins. The encoded protein is secreted through the plasma membrane but remains membrane-bound, where it is involved in lipid transport. Alternate splicing results in…	4037.72	69.9668	-3967.76	-5.81114	3e-130	1.48e-127
DMGDH	29958	dimethylglycine dehydrogenase	This gene encodes an enzyme involved in the catabolism of choline, catalyzing the oxidative demethylation of dimethylglycine to form sarcosine. The enzyme is found as a monomer in the mitochondrial matrix, and uses flavin adenine dinucleotide and folate as cofactors. Mutation in this gene causes dimethylglycine dehydrogenase deficiency, characterized by a fishlike body odor, chronic muscle fatigu…	3521.19	103.609	-3417.58	-5.04984	2.1e-128	1.01e-125
TMEM176B	28959	transmembrane protein 176B	0	16190.8	102.748	-16088	-7.22827	2.34e-128	1.12e-125
ADH1B	125	alcohol dehydrogenase 1B (class I), beta polypeptide	The protein encoded by this gene is a member of the alcohol dehydrogenase family. Members of this enzyme family metabolize a wide variety of substrates, including ethanol, retinol, other aliphatic alcohols, hydroxysteroids, and lipid peroxidation products. This encoded protein, consisting of several homo- and heterodimers of alpha, beta, and gamma subunits, exhibits high activity for ethanol oxid…	81758.2	1034.48	-80723.8	-6.25949	1.67e-126	7.78e-124
HABP2	3026	hyaluronan binding protein 2	This gene encodes a member of the peptidase S1 family of serine proteases. The encoded preproprotein is secreted by hepatocytes and proteolytically processed to generate heavy and light chains that form the mature heterodimer. Further autoproteolysis leads to smaller, inactive peptides. This extracellular protease binds hyaluronic acid and may play a role in the coagulation and fibrinolysis syste…	12300.2	3.6208	-12296.6	-11.43	9.47e-126	4.29e-123
PLG	5340	plasminogen	The protein encoded by this gene is a secreted blood zymogen that is activated by proteolysis and converted to plasmin and angiostatin. Plasmin dissolves fibrin in blood clots and is an important protease in many other cellular processes while angiostatin inhibits angiogenesis. Defects in this gene are likely a cause of thrombophilia and ligneous conjunctivitis. Two transcript variants encoding d…	59581.8	0.50619	-59581.2	-16.1643	8.55e-125	3.81e-122
HSD17B6	8630	hydroxysteroid 17-beta dehydrogenase 6	The protein encoded by this gene has both oxidoreductase and epimerase activities and is involved in androgen catabolism. The oxidoreductase activity can convert 3 alpha-adiol to dihydrotestosterone, while the epimerase activity can convert androsterone to epi-androsterone. Both reactions use NAD+ as the preferred cofactor. This gene is a member of the retinol dehydrogenase family. [provided by R…	13128.2	0.773342	-13127.4	-13.359	4.54e-122	1.98e-119
SAT1	6303	spermidine/spermine N1-acetyltransferase 1	The protein encoded by this gene belongs to the acetyltransferase family, and is a rate-limiting enzyme in the catabolic pathway of polyamine metabolism. It catalyzes the acetylation of spermidine and spermine, and is involved in the regulation of the intracellular concentration of polyamines and their transport out of cells. Defects in this gene are associated with keratosis follicularis spinulo…	6080.34	414.183	-5666.15	-3.86734	7.35e-122	3.17e-119
TMPRSS6	164656	transmembrane serine protease 6	The protein encoded by this gene is a type II transmembrane serine proteinase that is found attached to the cell surface. The encoded protein may be involved in matrix remodeling processes in the liver. Alternative splicing results in multiple transcript variants. [provided by RefSeq, Jan 2014]	7713.65	0.685101	-7712.97	-12.6769	1.56e-120	6.67e-118
PTGR1	22949	prostaglandin reductase 1	This gene encodes an enzyme that is involved in the inactivation of the chemotactic factor, leukotriene B4. The encoded protein specifically catalyzes the NADP+ dependent conversion of leukotriene B4 to 12-oxo-leukotriene B4. A pseudogene of this gene is found on chromosome 1. Alternative splicing results in multiple transcript variants. [provided by RefSeq, Mar 2009]	4995.7	281.121	-4714.58	-4.13482	1.79e-120	7.59e-118
SLC39A14	23516	solute carrier family 39 member 14	This gene encodes a member of the the SLC39A family of divalent metal transporters that mediates the cellular uptake of manganese, zinc, iron, and cadmium. The encoded protein contains eight transmembrane domains, a histidine-rich motif, and a metalloprotease motif, and is expressed on the plasma membrane and the endocytic vesicle membrane. It is an important transporter of nontransferrin-bound i…	12042.3	345.997	-11696.3	-5.09478	2.7e-120	1.13e-117
ABCC2	1244	ATP binding cassette subfamily C member 2	The protein encoded by this gene is a member of the superfamily of ATP-binding cassette (ABC) transporters. ABC proteins transport various molecules across extra- and intra-cellular membranes. ABC genes are divided into seven distinct subfamilies (ABC1, MDR/TAP, MRP, ALD, OABP, GCN20, White). This protein is a member of the MRP subfamily which is involved in multi-drug resistance. This protein is…	2719.35	15.9744	-2703.37	-7.35288	1.3e-119	5.39e-117
FMO5	2330	flavin containing dimethylaniline monoxygenase 5	Metabolic N-oxidation of the diet-derived amino-trimethylamine (TMA) is mediated by flavin-containing monooxygenase and is subject to an inherited FMO3 polymorphism in man resulting in a small subpopulation with reduced TMA N-oxidation capacity resulting in fish odor syndrome Trimethylaminuria. Three forms of the enzyme, FMO1 found in fetal liver, FMO2 found in adult liver, and FMO3 are encoded b…	2056.46	18.9225	-2037.54	-6.7044	1.14e-118	4.61e-116
ADH6	130	alcohol dehydrogenase 6 (class V)	This gene encodes class V alcohol dehydrogenase, which is a member of the alcohol dehydrogenase family. Members of this family metabolize a wide variety of substrates, including ethanol, retinol, other aliphatic alcohols, hydroxysteroids, and lipid peroxidation products. This gene is expressed in the stomach as well as in the liver, and it contains a glucocorticoid response element upstream of it…	9546.12	1.06862	-9545.05	-12.9178	1.79e-118	7.19e-116
CYP4A11	1579	cytochrome P450 family 4 subfamily A member 11	This gene encodes a member of the cytochrome P450 superfamily of enzymes. The cytochrome P450 proteins are monooxygenases which catalyze many reactions involved in drug metabolism and synthesis of cholesterol, steroids and other lipids. This protein localizes to the endoplasmic reticulum and hydroxylates medium-chain fatty acids such as laurate and myristate. Multiple transcript variants have bee…	12096.3	0.530532	-12095.7	-13.5088	2.8e-118	1.11e-115
FGB	2244	fibrinogen beta chain	The protein encoded by this gene is the beta component of fibrinogen, a blood-borne glycoprotein comprised of three pairs of nonidentical polypeptide chains. Following vascular injury, fibrinogen is cleaved by thrombin to form fibrin which is the most abundant component of blood clots. In addition, various cleavage products of fibrinogen and fibrin regulate cell adhesion and spreading, display va…	143736	0	-143736	-18.1447	2.01e-117	7.94e-115
AMBP	259	alpha-1-microglobulin/bikunin precursor	This gene encodes a complex glycoprotein secreted in plasma. The precursor is proteolytically processed into distinct functioning proteins: alpha-1-microglobulin, which belongs to the superfamily of lipocalin transport proteins and may play a role in the regulation of inflammatory processes, and bikunin, which is a urinary trypsin inhibitor belonging to the superfamily of Kunitz-type protease inh…	130615	0	-130615	-18.0389	5.45e-117	2.13e-114
TSPAN6	7105	tetraspanin 6	The protein encoded by this gene is a member of the transmembrane 4 superfamily, also known as the tetraspanin family. Most of these members are cell-surface proteins that are characterized by the presence of four hydrophobic domains. The proteins mediate signal transduction events that play a role in the regulation of cell development, activation, growth and motility. The protein encoded by this…	1553.52	186.182	-1367.34	-3.05471	2.69e-116	1.03e-113
APOC3	345	apolipoprotein C3	This gene encodes a protein component of triglyceride (TG)-rich lipoproteins (TRLs) including very low density lipoproteins (VLDL), high density lipoproteins (HDL) and chylomicrons. The encoded protein plays a role in role in the metabolism of these TRLs through multiple modes. This protein has been shown to promote the secretion of VLDL1, inhibit lipoprotein lipase enzyme activity, and delay cat…	120288	0	-120288	-17.9326	1.54e-115	5.87e-113
ENPP1	5167	ectonucleotide pyrophosphatase/phosphodiesterase 1	This gene is a member of the ecto-nucleotide pyrophosphatase/phosphodiesterase (ENPP) family. The encoded protein is a type II transmembrane glycoprotein comprising two identical disulfide-bonded subunits. This protein has broad specificity and cleaves a variety of substrates, including phosphodiester bonds of nucleotides and nucleotide sugars and pyrophosphate bonds of nucleotides and nucleotide…	1338.09	115.876	-1222.21	-3.50703	2.78e-115	1.05e-112
GLTPD2	388323	glycolipid transfer protein domain containing 2	0	450.341	11.6787	-438.662	-5.27035	5.83e-115	2.17e-112
ACAA1	30	acetyl-CoA acyltransferase 1	This gene encodes an enzyme operative in the beta-oxidation system of the peroxisomes. Deficiency of this enzyme leads to pseudo-Zellweger syndrome. Alternative splicing results in multiple transcript variants. [provided by RefSeq, Jul 2008]	12447	1049.79	-11397.3	-3.55869	8.26e-115	3.05e-112
GYS2	2998	glycogen synthase 2	The protein encoded by this gene, liver glycogen synthase, catalyzes the rate-limiting step in the synthesis of glycogen - the transfer of a glucose molecule from UDP-glucose to a terminal branch of the glycogen molecule. Mutations in this gene cause glycogen storage disease type 0 (GSD-0) - a rare type of early childhood fasting hypoglycemia with decreased liver glycogen content. [provided by Re…	2196.53	3.33116	-2193.2	-9.18155	1.88e-114	6.88e-112
HDHD3	81932	haloacid dehalogenase like hydrolase domain containing 3	0	2479.19	159.169	-2320.02	-3.95895	2.92e-114	1.06e-111
HPD	3242	4-hydroxyphenylpyruvate dioxygenase	The protein encoded by this gene is an enzyme in the catabolic pathway of tyrosine. The encoded protein catalyzes the conversion of 4-hydroxyphenylpyruvate to homogentisate. Defects in this gene are a cause of tyrosinemia type 3 (TYRO3) and hawkinsinuria (HAWK). Two transcript variants encoding different isoforms have been found for this gene. [provided by RefSeq, Jan 2010]	19717.3	19.7291	-19697.5	-9.7231	2.42e-112	8.63e-110
SLC6A13	6540	solute carrier family 6 member 13	0	1616.97	5.74915	-1611.22	-8.07986	3.71e-112	1.3e-109
AHSG	197	alpha 2-HS glycoprotein	The protein encoded by this gene is a negatively-charged serum glycoprotein that is synthesized by hepatocytes. The encoded protein consists of two polypeptide chains, which are both cleaved from a proprotein encoded from a single mRNA. It is involved in several processes, including endocytosis, brain development, and the formation of bone tissue. Defects in this gene are a cause of susceptibilit…	97223.3	0	-97223.3	-17.6586	6.68e-112	2.32e-109
ORM1	5004	orosomucoid 1	This gene encodes a key acute phase plasma protein. Because of its increase due to acute inflammation, this protein is classified as an acute-phase reactant. The specific function of this protein has not yet been determined; however, it may be involved in aspects of immunosuppression. [provided by RefSeq, Jul 2008]	107085	0	-107085	-17.7539	1.58e-111	5.44e-109
ACSM3	6296	acyl-CoA synthetase medium chain family member 3	0	1706.68	4.89124	-1701.79	-8.27721	4.38e-111	1.5e-108
FGG	2266	fibrinogen gamma chain	The protein encoded by this gene is the gamma component of fibrinogen, a blood-borne glycoprotein comprised of three pairs of nonidentical polypeptide chains. Following vascular injury, fibrinogen is cleaved by thrombin to form fibrin which is the most abundant component of blood clots. In addition, various cleavage products of fibrinogen and fibrin regulate cell adhesion and spreading, display v…	106867	0	-106867	-17.7447	4.76e-111	1.61e-108
ALDOB	229	aldolase, fructose-bisphosphate B	Fructose-1,6-bisphosphate aldolase (EC 4.1.2.13) is a tetrameric glycolytic enzyme that catalyzes the reversible conversion of fructose-1,6-bisphosphate to glyceraldehyde 3-phosphate and dihydroxyacetone phosphate. Vertebrates have 3 aldolase isozymes which are distinguished by their electrophoretic and catalytic properties. Differences indicate that aldolases A, B, and C are distinct proteins, t…	121346	0	-121346	-17.8688	1.47e-110	4.93e-108
TMEM176A	55365	transmembrane protein 176A	0	9625.42	69.7836	-9555.64	-7.02843	1.46e-109	4.87e-107
APOH	350	apolipoprotein H	Apolipoprotein H has been implicated in a variety of physiologic pathways including lipoprotein metabolism, coagulation, and the production of antiphospholipid autoantibodies. APOH may be a required cofactor for anionic phospholipid binding by the antiphospholipid autoantibodies found in sera of many patients with lupus and primary antiphospholipid syndrome, but it does not seem to be required fo…	93239.7	0	-93239.7	-17.5801	1.7e-109	5.61e-107
CYP2A6	1548	cytochrome P450 family 2 subfamily A member 6	This gene, CYP2A6, encodes a member of the cytochrome P450 superfamily of enzymes. The cytochrome P450 proteins are monooxygenases which catalyze many reactions involved in drug metabolism and synthesis of cholesterol, steroids and other lipids. This protein localizes to the endoplasmic reticulum and its expression is induced by phenobarbital. The enzyme is known to hydroxylate coumarin, and also…	43141.2	0.309337	-43140.9	-15.6776	1.91e-109	6.27e-107
ANPEP	290	alanyl aminopeptidase, membrane	Aminopeptidase N is located in the small-intestinal and renal microvillar membrane, and also in other plasma membranes. In the small intestine aminopeptidase N plays a role in the final digestion of peptides generated from hydrolysis of proteins by gastric and pancreatic proteases. Its function in proximal tubular epithelial cells and other cell types is less clear. The large extracellular carbox…	13429.9	64.1063	-13365.8	-7.61223	1.98e-109	6.43e-107
LLGL2	3993	LLGL scribble cell polarity complex component 2	The lethal (2) giant larvae protein of Drosophila plays a role in asymmetric cell division, epithelial cell polarity, and cell migration. This human gene encodes a protein similar to lethal (2) giant larvae of Drosophila. In fly, the protein's ability to localize cell fate determinants is regulated by the atypical protein kinase C (aPKC). In human, this protein interacts with aPKC-containing comp…	1165.61	38.4877	-1127.13	-4.85542	3.22e-109	1.04e-106
LRRC3	81543	leucine rich repeat containing 3	0	1009.96	30.7531	-979.212	-4.99806	3.87e-108	1.24e-105
ANXA9	8416	annexin A9	The annexins are a family of calcium-dependent phospholipid-binding proteins. Members of the annexin family contain 4 internal repeat domains, each of which includes a type II calcium-binding site. The calcium-binding sites are required for annexins to aggregate and cooperatively bind anionic phospholipids and extracellular matrix proteins. This gene encodes a divergent member of the annexin prot…	873.526	59.7739	-813.752	-3.85512	2.18e-107	6.94e-105
PIPOX	51268	pipecolic acid and sarcosine oxidase	0	5208.85	0.92801	-5207.92	-11.8889	8.86e-107	2.8e-104
SLC1A1	6505	solute carrier family 1 member 1	This gene encodes a member of the high-affinity glutamate transporters that play an essential role in transporting glutamate across plasma membranes. In brain, these transporters are crucial in terminating the postsynaptic action of the neurotransmitter glutamate, and in maintaining extracellular glutamate concentrations below neurotoxic levels. This transporter also transports aspartate, and mut…	853.908	68.2848	-785.623	-3.63925	1.16e-106	3.64e-104
FBP1	2203	fructose-bisphosphatase 1	Fructose-1,6-bisphosphatase 1, a gluconeogenesis regulatory enzyme, catalyzes the hydrolysis of fructose 1,6-bisphosphate to fructose 6-phosphate and inorganic phosphate. Fructose-1,6-diphosphatase deficiency is associated with hypoglycemia and metabolic acidosis. [provided by RefSeq, Jul 2008]	9944.93	7.74629	-9937.19	-10.0099	2.19e-106	6.76e-104
ERRFI1	54206	ERBB receptor feedback inhibitor 1	ERRFI1 is a cytoplasmic protein whose expression is upregulated with cell growth (Wick et al., 1995 [PubMed 7641805]). It shares significant homology with the protein product of rat gene-33, which is induced during cell stress and mediates cell signaling (Makkinje et al., 2000 [PubMed 10749885]; Fiorentino et al., 2000 [PubMed 11003669]).[supplied by OMIM, Mar 2008]	9330.66	368.749	-8961.91	-4.64267	4.35e-106	1.33e-103
TTR	7276	transthyretin	This gene encodes one of the three prealbumins, which include alpha-1-antitrypsin, transthyretin and orosomucoid. The encoded protein, transthyretin, is a homo-tetrameric carrier protein, which transports thyroid hormones in the plasma and cerebrospinal fluid. It is also involved in the transport of retinol (vitamin A) in the plasma by associating with retinol-binding protein. The protein may als…	98830.7	0	-98830.7	-17.5857	6.45e-106	1.96e-103
SEC14L2	23541	SEC14 like lipid binding 2	This gene encodes a cytosolic protein which belongs to a family of lipid-binding proteins including Sec14p, alpha-tocopherol transfer protein, and cellular retinol-binding protein. The encoded protein stimulates squalene monooxygenase which is a downstream enzyme in the cholesterol biosynthetic pathway. Alternatively spliced transcript variants encoding different isoforms have been identified for…	4839.7	8.28775	-4831.41	-9.14186	9.65e-105	2.89e-102
FMO3	2328	flavin containing dimethylaniline monoxygenase 3	Flavin-containing monooxygenases (FMO) are an important class of drug-metabolizing enzymes that catalyze the NADPH-dependent oxygenation of various nitrogen-,sulfur-, and phosphorous-containing xenobiotics such as therapeutic drugs, dietary compounds, pesticides, and other foreign compounds. The human FMO gene family is composed of 5 genes and multiple pseudogenes. FMO members have distinct devel…	14132.6	127.132	-14005.5	-6.72074	1.17e-104	3.46e-102
CDO1	1036	cysteine dioxygenase type 1	0	4607.39	71.6189	-4535.77	-5.94331	4.19e-104	1.24e-101
ASGR2	433	asialoglycoprotein receptor 2	This gene encodes a subunit of the asialoglycoprotein receptor. This receptor is a transmembrane protein that plays a critical role in serum glycoprotein homeostasis by mediating the endocytosis and lysosomal degradation of glycoproteins with exposed terminal galactose or N-acetylgalactosamine residues. The asialoglycoprotein receptor may facilitate hepatic infection by multiple viruses including…	6192.48	1.26547	-6191.22	-12.2781	8.27e-104	2.42e-101
EXOC3L4	91828	exocyst complex component 3 like 4	0	1393.02	4.2221	-1388.8	-8.08511	5.81e-103	1.69e-100
ANG	283	angiogenin	The protein encoded by this gene is an exceedingly potent mediator of new blood vessel formation. It hydrolyzes cellular tRNAs resulting in decreased protein synthesis and is similar to pancreatic ribonuclease. In addition, the mature peptide has antimicrobial activity against some bacteria and fungi, including S. pneumoniae and C. albicans. Alternative splicing results in two transcript variants…	5424.13	20.6271	-5403.5	-7.9829	7.32e-103	2.11e-100
SERPIND1	3053	serpin family D member 1	This gene belongs to the serpin gene superfamily. Serpins play roles in many processes including inflammation, blood clotting, and cancer metastasis. Members of this family have highly conserved secondary structures with a reactive center loop that interacts with the protease active site to inhibit protease activity. This gene encodes a plasma serine protease that functions as a thrombin and chym…	14617.5	0.375764	-14617.1	-13.9707	2.01e-101	5.77e-99
GC	2638	GC vitamin D binding protein	The protein encoded by this gene belongs to the albumin gene family. It is a multifunctional protein found in plasma, ascitic fluid, cerebrospinal fluid and on the surface of many cell types. It binds to vitamin D and its plasma metabolites and transports them to target tissues. Alternatively spliced transcript variants encoding different isoforms have been found for this gene.[provided by RefSeq…	69897.2	0	-69897.2	-17.1533	3.93e-101	1.12e-98
STAB2	55576	stabilin 2	This gene encodes a large, transmembrane receptor protein which may function in angiogenesis, lymphocyte homing, cell adhesion, or receptor scavenging. The protein contains 7 fasciclin, 15 epidermal growth factor (EGF)-like, and 2 laminin-type EGF-like domains as well as a C-type lectin-like hyaluronan-binding Link module. The protein is primarily expressed on sinusoidal endothelial cells of live…	940.357	3.19341	-937.164	-8.1919	8.07e-101	2.28e-98
ACSM2A	123876	acyl-CoA synthetase medium chain family member 2A	This gene encodes a mitochondrial acyl-coenzyme A synthetase that is specific for medium chain fatty acids. These enzymes catalyze fatty acid activation, the first step of fatty acid metabolism, through the transfer of acyl-CoA. These enzymes also participate in the glycine conjugation pathway in the detoxification of xenobiotics such as benzoate and ibuprofen. Expression levels of this gene in t…	9338.72	0.397899	-9338.32	-13.4006	2.69e-99	7.55e-97
BAAT	570	bile acid-CoA:amino acid N-acyltransferase	The protein encoded by this gene is a liver enzyme that catalyzes the transfer of C24 bile acids from the acyl-CoA thioester to either glycine or taurine, the second step in the formation of bile acid-amino acid conjugates. The bile acid conjugates then act as a detergent in the gastrointestinal tract, which enhances lipid and fat-soluble vitamin absorption. Defects in this gene are a cause of fa…	13306.7	9.88407	-13296.9	-10.1782	7.65e-99	2.13e-96
CD14	929	CD14 molecule	The protein encoded by this gene is a surface antigen that is preferentially expressed on monocytes/macrophages. It cooperates with other proteins to mediate the innate immune response to bacterial lipopolysaccharide. Alternative splicing results in multiple transcript variants encoding the same protein. [provided by RefSeq, Mar 2010]	4467.44	135.909	-4331.54	-5.01151	2.08e-97	5.71e-95
PLGLB1	5343	plasminogen like B1	0	1224.56	15.5801	-1208.98	-6.24513	2.91e-97	7.95e-95
ZBTB20	26137	zinc finger and BTB domain containing 20	This gene, which was initially designated as dendritic cell-derived BTB/POZ zinc finger (DPZF), belongs to a family of transcription factors with an N-terminal BTB/POZ domain and a C-terminal DNA-bindng zinc finger domain. The BTB/POZ domain is a hydrophobic region of approximately 120 aa which mediates association with other BTB/POZ domain-containing proteins. This gene acts as a transcriptional…	1269.66	45.5597	-1224.1	-4.7778	3.53e-97	9.59e-95
ORM2	5005	orosomucoid 2	This gene encodes a key acute phase plasma protein. Because of its increase due to acute inflammation, this protein is classified as an acute-phase reactant. The specific function of this protein has not yet been determined; however, it may be involved in aspects of immunosuppression. [provided by RefSeq, Jul 2008]	47362.9	0	-47362.9	-16.6823	7.27e-97	1.96e-94
LEAP2	116842	liver enriched antimicrobial peptide 2	This gene encodes a cysteine-rich cationic antimicrobial peptide that is expressed predominantly in the liver. The mature peptide has activity against gram-positive bacteria and yeasts. [provided by RefSeq, Sep 2014]	1331.22	77.5984	-1253.63	-4.09725	8.03e-97	2.15e-94
FGA	2243	fibrinogen alpha chain	This gene encodes the alpha subunit of the coagulation factor fibrinogen, which is a component of the blood clot. Following vascular injury, the encoded preproprotein is proteolytically processed by thrombin during the conversion of fibrinogen to fibrin. Mutations in this gene lead to several disorders, including dysfibrinogenemia, hypofibrinogenemia, afibrinogenemia and renal amyloidosis. Altern…	53795.5	0	-53795.5	-16.8119	1.01e-96	2.68e-94
CERS4	79603	ceramide synthase 4	0	1053.33	60.8927	-992.438	-4.11876	1.63e-96	4.31e-94
GCKR	2646	glucokinase regulator	This gene encodes a protein belonging to the GCKR subfamily of the SIS (Sugar ISomerase) family of proteins. The gene product is a regulatory protein that inhibits glucokinase in liver and pancreatic islet cells by binding non-covalently to form an inactive complex with the enzyme. This gene is considered a susceptibility gene candidate for a form of maturity-onset diabetes of the young (MODY). […	3464.55	1.26547	-3463.29	-11.5273	2.58e-96	6.78e-94
AGXT	189	alanine--glyoxylate and serine--pyruvate aminotransferase	This gene is expressed only in the liver and the encoded protein is localized mostly in the peroxisomes, where it is involved in glyoxylate detoxification. Mutations in this gene, some of which alter subcellular targetting, have been associated with type I primary hyperoxaluria. [provided by RefSeq, Jul 2008]	62211.1	0	-62211.1	-16.9397	1.8e-95	4.7e-93
SERPINC1	462	serpin family C member 1	The protein encoded by this gene is a plasma protease inhibitor and a member of the serpin superfamily. This protein inhibits thrombin as well as other activated serine proteases of the coagulation system, and it regulates the blood coagulation cascade. The protein includes two functional domains: the heparin binding-domain at the N-terminus of the mature protein, and the reactive site domain at …	43816.4	0	-43816.4	-16.5729	4.4e-95	1.14e-92
ADH4	127	alcohol dehydrogenase 4 (class II), pi polypeptide	This gene encodes class II alcohol dehydrogenase 4 pi subunit, which is a member of the alcohol dehydrogenase family. Members of this enzyme family metabolize a wide variety of substrates, including ethanol, retinol, other aliphatic alcohols, hydroxysteroids, and lipid peroxidation products. Class II alcohol dehydrogenase is a homodimer composed of 2 pi subunits. It exhibits a high activity for o…	41536.3	0	-41536.3	-16.4999	5.24e-94	1.34e-91
NHSL1	57224	NHS like 1	0	1061.05	46.6098	-1014.44	-4.50178	1.97e-93	5.03e-91
KNG1	3827	kininogen 1	This gene uses alternative splicing to generate two different proteins- high molecular weight kininogen (HMWK) and low molecular weight kininogen (LMWK). HMWK is essential for blood coagulation and assembly of the kallikrein-kinin system. Also, bradykinin, a peptide causing numerous physiological effects, is released from HMWK. Bradykinin also functions as an antimicrobial peptide with antibacter…	44008.9	0	-44008.9	-16.5458	3.6e-93	9.11e-91
CBS	875	cystathionine beta-synthase	The protein encoded by this gene acts as a homotetramer to catalyze the conversion of homocysteine to cystathionine, the first step in the transsulfuration pathway. The encoded protein is allosterically activated by adenosyl-methionine and uses pyridoxal phosphate as a cofactor. Defects in this gene can cause cystathionine beta-synthase deficiency (CBSD), which can lead to homocystinuria. This ge…	2893.55	2.54533	-2891	-10.0244	4.59e-93	1.15e-90
FGFR4	2264	fibroblast growth factor receptor 4	The protein encoded by this gene is a tyrosine kinase and cell surface receptor for fibroblast growth factors. The encoded protein is involved in the regulation of several pathways, including cell proliferation, cell differentiation, cell migration, lipid metabolism, bile acid biosynthesis, vitamin D metabolism, glucose uptake, and phosphate homeostasis. This protein consists of an extracellular …	2380.99	201.79	-2179.2	-3.54654	5.33e-93	1.33e-90
ASPDH	554235	aspartate dehydrogenase domain containing	0	1497.47	1.14911	-1496.32	-9.84659	9.5e-93	2.36e-90
LIPC	3990	lipase C, hepatic type	LIPC encodes hepatic triglyceride lipase, which is expressed in liver. LIPC has the dual functions of triglyceride hydrolase and ligand/bridging factor for receptor-mediated lipoprotein uptake. [provided by RefSeq, Jul 2008]	2806.84	2.28448	-2804.55	-9.89159	1.96e-92	4.84e-90
CYP3A4	1576	cytochrome P450 family 3 subfamily A member 4	This gene encodes a member of the cytochrome P450 superfamily of enzymes. The cytochrome P450 proteins are monooxygenases that catalyze many reactions involved in drug metabolism and synthesis of cholesterol, steroids and other lipids. This protein localizes to the endoplasmic reticulum and its expression is induced by glucocorticoids and some pharmacological agents. This enzyme is involved in th…	43160.4	0	-43160.4	-16.5119	2.38e-92	5.85e-90
PDZK1	5174	PDZ domain containing 1	This gene encodes a PDZ domain-containing scaffolding protein. PDZ domain-containing molecules bind to and mediate the subcellular localization of target proteins. The encoded protein mediates the localization of cell surface proteins and plays a critical role in cholesterol metabolism by regulating the HDL receptor, scavenger receptor class B type 1. Single nucleotide polymorphisms in this gene …	919.722	2.47534	-917.247	-8.13552	3.67e-92	8.97e-90
APOA2	336	apolipoprotein A2	This gene encodes apolipoprotein (apo-) A-II, which is the second most abundant protein of the high density lipoprotein particles. The protein is found in plasma as a monomer, homodimer, or heterodimer with apolipoprotein D. Defects in this gene may result in apolipoprotein A-II deficiency or hypercholesterolemia. [provided by RefSeq, Jul 2008]	38089.1	0	-38089.1	-16.3796	3.73e-92	9.05e-90
ACOX2	8309	acyl-CoA oxidase 2	The product of this gene belongs to the acyl-CoA oxidase family. It encodes the branched-chain acyl-CoA oxidase which is involved in the degradation of long branched fatty acids and bile acid intermediates in peroxisomes. Deficiency of this enzyme results in the accumulation of branched fatty acids and bile acid intermediates, and may lead to Zellweger syndrome, severe cognitive disability, and d…	5710.68	321.887	-5388.79	-4.13276	1.16e-91	2.8e-89
SARDH	1757	sarcosine dehydrogenase	This gene encodes an enzyme localized to the mitochondrial matrix which catalyzes the oxidative demethylation of sarcosine. This enzyme is distinct from another mitochondrial matrix enzyme, dimethylglycine dehydrogenase, which catalyzes a reaction resulting in the formation of sarcosine. Mutations in this gene are associated with sarcosinemia. Alternatively spliced transcript variants have been d…	3901.54	21.3352	-3880.21	-7.46922	1.35e-91	3.23e-89
TMEM254	80195	transmembrane protein 254	0	805.601	110.399	-695.202	-2.8521	2.53e-91	6.04e-89
F2	2147	coagulation factor II, thrombin	Coagulation factor II is proteolytically cleaved to form thrombin in the first step of the coagulation cascade which ultimately results in the stemming of blood loss. F2 also plays a role in maintaining vascular integrity during development and postnatal life. Peptides derived from the C-terminus of this protein have antimicrobial activity against E. coli and P. aeruginosa. Mutations in F2 lead t…	33109.5	0	-33109.5	-16.2161	4.64e-91	1.1e-88
AKR1C4	1109	aldo-keto reductase family 1 member C4	This gene encodes a member of the aldo/keto reductase superfamily, which consists of more than 40 known enzymes and proteins. These enzymes catalyze the conversion of aldehydes and ketones to their corresponding alcohols by utilizing NADH and/or NADPH as cofactors. The enzymes display overlapping but distinct substrate specificity. This enzyme catalyzes the bioreduction of chlordecone, a toxic or…	5142.24	1.01238	-5141.23	-12.243	1.54e-90	3.61e-88
CGN	57530	cingulin	0	2511.48	0.751528	-2510.73	-10.8998	2.61e-90	6.08e-88
DAP	1611	death associated protein	This gene encodes a basic, proline-rich, 15-kD protein. The protein acts as a positive mediator of programmed cell death that is induced by interferon-gamma. Alternatively spliced transcript variants encoding distinct isoforms have been found for this gene. [provided by RefSeq, May 2014]	2081.92	200.411	-1881.51	-3.3663	7.58e-89	1.75e-86
MST1	4485	macrophage stimulating 1	The protein encoded by this gene contains four kringle domains and a serine protease domain, similar to that found in hepatic growth factor. Despite the presence of the serine protease domain, the encoded protein may not have any proteolytic activity. The receptor for this protein is RON tyrosine kinase, which upon activation stimulates ciliary motility of ciliated epithelial lung cells. This pro…	9935.1	102.588	-9832.51	-6.53555	2.89e-88	6.61e-86
HAAO	23498	3-hydroxyanthranilate 3,4-dioxygenase	3-Hydroxyanthranilate 3,4-dioxygenase is a monomeric cytosolic protein belonging to the family of intramolecular dioxygenases containing nonheme ferrous iron. It is widely distributed in peripheral organs, such as liver and kidney, and is also present in low amounts in the central nervous system. HAAO catalyzes the synthesis of quinolinic acid (QUIN) from 3-hydroxyanthranilic acid. QUIN is an exc…	3487.01	56.3063	-3430.71	-5.92416	1.17e-87	2.64e-85
PGRMC1	10857	progesterone receptor membrane component 1	This gene encodes a putative membrane-associated progesterone steroid receptor. The protein is expressed predominantly in the liver and kidney. [provided by RefSeq, Mar 2010]	8583.71	395.452	-8188.26	-4.4149	2.91e-87	6.55e-85
BHMT2	23743	betaine--homocysteine S-methyltransferase 2	Homocysteine is a sulfur-containing amino acid that plays a crucial role in methylation reactions. Transfer of the methyl group from betaine to homocysteine creates methionine, which donates the methyl group to methylate DNA, proteins, lipids, and other intracellular metabolites. The protein encoded by this gene is one of two methyl transferases that can catalyze the transfer of the methyl group …	3365.28	170.528	-3194.76	-4.27429	5.81e-87	1.3e-84
HRG	3273	histidine rich glycoprotein	This histidine-rich glycoprotein contains two cystatin-like domains and is located in plasma and platelets. The physiological function has not been determined but it is known that the protein binds heme, dyes and divalent metal ions. The encoded protein also has a peptide that displays antimicrobial activity against C. albicans, E. coli, S. aureus, P. aeruginosa, and E. faecalis. It can inhibit r…	34860.7	0	-34860.7	-16.1922	1.26e-86	2.8e-84
RNASE4	6038	ribonuclease A family member 4	The protein encoded by this gene belongs to the pancreatic ribonuclease family. It plays an important role in mRNA cleavage and has marked specificity towards the 3' side of uridine nucleotides. Alternative splicing results in four transcript variants encoding the same protein. This gene and the gene that encodes angiogenin share promoters and 5' exons. Each gene splices to a unique downstream ex…	2266.4	147.935	-2118.46	-3.91437	2.1e-86	4.62e-84
CLSTN3	9746	calsyntenin 3	0	1597.28	140.734	-1456.55	-3.49273	1.38e-85	2.99e-83
SLC23A1	9963	solute carrier family 23 member 1	The absorption of vitamin C into the body and its distribution to organs requires two sodium-dependent vitamin C transporters. This gene encodes one of the two transporters. The encoded protein is active in bulk vitamin C transport involving epithelial surfaces. Previously, this gene had an official symbol of SLC23A2. Alternatively spliced transcript variants encoding different isoforms have been…	713.664	3.28184	-710.383	-7.59641	2.62e-85	5.63e-83
CYP2C9	1559	cytochrome P450 family 2 subfamily C member 9	This gene encodes a member of the cytochrome P450 superfamily of enzymes. The cytochrome P450 proteins are monooxygenases which catalyze many reactions involved in drug metabolism and synthesis of cholesterol, steroids and other lipids. This protein localizes to the endoplasmic reticulum and its expression is induced by rifampin. The enzyme is known to metabolize many xenobiotics, including pheny…	25197.4	0	-25197.4	-15.8259	8.73e-85	1.87e-82
NR1I2	8856	nuclear receptor subfamily 1 group I member 2	This gene product belongs to the nuclear receptor superfamily, members of which are transcription factors characterized by a ligand-binding domain and a DNA-binding domain. The encoded protein is a transcriptional regulator of the cytochrome P450 gene CYP3A4, binding to the response element of the CYP3A4 promoter as a heterodimer with the 9-cis retinoic acid receptor RXR. It is activated by a ran…	2970.23	0.515775	-2969.71	-11.5657	1.14e-84	2.42e-82
RRBP1	6238	ribosome binding protein 1	This gene encodes a ribosome-binding protein of the endoplasmic reticulum (ER) membrane. Studies suggest that this gene plays a role in ER proliferation, secretory pathways and secretory cell differentiation, and mediation of ER-microtubule interactions. Alternative splicing has been observed and protein isoforms are characterized by regions of N-terminal decapeptide and C-terminal heptad repeats…	4539.49	636.828	-3902.66	-2.83042	1.31e-84	2.77e-82
SHROOM1	134549	shroom family member 1	SHROOM family members play diverse roles in the development of the nervous system and other tissues (Hagens et al., 2006 [PubMed 16615870]).[supplied by OMIM, Mar 2008]	783.347	60.9908	-722.357	-3.70459	2.48e-84	5.22e-82
KRT8	3856	keratin 8	This gene is a member of the type II keratin family clustered on the long arm of chromosome 12. Type I and type II keratins heteropolymerize to form intermediate-sized filaments in the cytoplasm of epithelial cells. The product of this gene typically dimerizes with keratin 18 to form an intermediate filament in simple single-layered epithelial cells. This protein plays a role in maintaining cellu…	2176.06	1.17156	-2174.89	-10.2028	4.54e-84	9.51e-82
ACBD4	79777	acyl-CoA binding domain containing 4	This gene encodes a member of the acyl-coenzyme A binding domain containing protein family. All family members contain the conserved acyl-Coenzyme A binding domain, which binds acyl-CoA thiol esters. They are thought to play roles in acyl-CoA dependent lipid metabolism. Multiple transcript variants encoding different isoforms have been found for this gene. [provided by RefSeq, Oct 2008]	1641.09	169.65	-1471.44	-3.27915	4.14e-83	8.62e-81
HPN	3249	hepsin	This gene encodes a type II transmembrane serine protease that may be involved in diverse cellular functions, including blood coagulation and the maintenance of cell morphology. Expression of the encoded protein is associated with the growth and progression of cancers, particularly prostate cancer. The protein is cleaved into a catalytic serine protease chain and a non-catalytic scavenger recepto…	14082.4	249.075	-13833.4	-5.77199	6.7e-83	1.39e-80
APMAP	57136	adipocyte plasma membrane associated protein	0	4728.57	522.364	-4206.21	-3.169	7.63e-83	1.57e-80
AOX1	316	aldehyde oxidase 1	Aldehyde oxidase produces hydrogen peroxide and, under certain conditions, can catalyze the formation of superoxide. Aldehyde oxidase is a candidate gene for amyotrophic lateral sclerosis. [provided by RefSeq, Jul 2008]	16860.5	88.1378	-16772.4	-7.45089	1.85e-82	3.79e-80
NADK	65220	NAD kinase	NADK catalyzes the transfer of a phosphate group from ATP to NAD to generate NADP, which in its reduced form acts as an electron donor for biosynthetic reactions (Lerner et al., 2001 [PubMed 11594753]).[supplied by OMIM, Mar 2008]	1993.65	443.396	-1550.25	-2.16597	2.71e-82	5.54e-80
ANGPTL8	55908	angiopoietin like 8	0	1959.18	2.88715	-1956.29	-9.21719	6.87e-82	1.39e-79
C4BPA	722	complement component 4 binding protein alpha	This gene encodes a member of a superfamily of proteins composed predominantly of tandemly arrayed short consensus repeats of approximately 60 amino acids. Along with a single, unique beta-chain, seven identical alpha-chains encoded by this gene assemble into the predominant isoform of C4b-binding protein, a multimeric protein that controls activation of the complement cascade through the classic…	19463.8	0	-19463.8	-15.4985	2.14e-81	4.3e-79
PDIA5	10954	protein disulfide isomerase family A member 5	This gene encodes a member of the disulfide isomerase (PDI) family of endoplasmic reticulum (ER) proteins that catalyze protein folding and thiol-disulfide interchange reactions. The encoded protein has an N-terminal ER-signal sequence, three catalytically active thioredoxin (TRX) domains, a TRX-like domain, and a C-terminal ER-retention sequence. The N-terminal TRX-like domain is the primary bin…	1328.62	75.1961	-1253.42	-4.12443	2.8e-81	5.61e-79
ARG1	383	arginase 1	Arginase catalyzes the hydrolysis of arginine to ornithine and urea. At least two isoforms of mammalian arginase exist (types I and II) which differ in their tissue distribution, subcellular localization, immunologic crossreactivity and physiologic function. The type I isoform encoded by this gene, is a cytosolic enzyme and expressed predominantly in the liver as a component of the urea cycle. In…	7459.5	0.50619	-7458.99	-13.3656	3.15e-81	6.28e-79
CMTM6	54918	CKLF like MARVEL transmembrane domain containing 6	This gene belongs to the chemokine-like factor gene superfamily, a novel family that is similar to the chemokine and transmembrane 4 superfamilies. This gene is one of several chemokine-like factor genes located in a cluster on chromosome 3. This gene is widely expressed in many tissues, but the exact function of the encoded protein is unknown. [provided by RefSeq, Jul 2008]	1513.79	188.925	-1324.87	-2.99123	3.23e-81	6.4e-79
COLEC11	78989	collectin subfamily member 11	This gene encodes a member of the collectin family of C-type lectins that possess collagen-like sequences and carbohydrate recognition domains. Collectins are secreted proteins that play important roles in the innate immune system by binding to carbohydrate antigens on microorganisms, facilitating their recognition and removal. The encoded protein binds to multiple sugars with a preference for fu…	872.062	1.6576	-870.405	-8.57641	1.67e-80	3.29e-78
LPA	4018	lipoprotein(a)	The protein encoded by this gene is a serine proteinase that inhibits the activity of tissue-type plasminogen activator I. The encoded protein constitutes a substantial portion of lipoprotein(a) and is proteolytically cleaved, resulting in fragments that attach to atherosclerotic lesions and promote thrombogenesis. Elevated plasma levels of this protein are linked to atherosclerosis. Depending on…	2482.28	0.618674	-2481.66	-11.3092	1.95e-80	3.82e-78
SLC5A9	200010	solute carrier family 5 member 9	0	561.627	2.12171	-559.506	-7.66883	5.29e-80	1.03e-77
BAIAP2	10458	BAR/IMD domain containing adaptor protein 2	The protein encoded by this gene has been identified as a brain-specific angiogenesis inhibitor (BAI1)-binding protein. This adaptor protein links membrane bound G-proteins to cytoplasmic effector proteins. This protein functions as an insulin receptor tyrosine kinase substrate and suggests a role for insulin in the central nervous system. It also associates with a downstream effector of Rho smal…	1172.36	81.5411	-1090.82	-3.81169	5.55e-80	1.08e-77
ELFN1	392617	extracellular leucine rich repeat and fibronectin type III domain containing 1	0	471.231	30.2265	-441.005	-3.97501	8.66e-80	1.68e-77
TM4SF4	7104	transmembrane 4 L six family member 4	The protein encoded by this gene is a member of the transmembrane 4 superfamily, also known as the tetraspanin family. Most of these members are cell-surface proteins that are characterized by the presence of four hydrophobic domains. The proteins mediate signal transduction events that play a role in the regulation of cell development, activation, growth and motility. This encoded protein is a c…	4301.03	0.759285	-4300.28	-12.284	8.94e-80	1.72e-77
APCS	325	amyloid P component, serum	The protein encoded by this gene is a glycoprotein, belonging to the pentraxin family of proteins, which has a characteristic pentameric organization. These family members have considerable sequence homology which is thought to be the result of gene duplication. The binding of the encoded protein to proteins in the pathological amyloid cross-beta fold suggests its possible role as a chaperone. Th…	20803.3	0	-20803.3	-15.5319	1.72e-79	3.28e-77
PAH	5053	phenylalanine hydroxylase	This gene encodes a member of the biopterin-dependent aromatic amino acid hydroxylase protein family. The encoded phenylalanine hydroxylase enzyme hydroxylates phenylalanine to tyrosine and is the rate-limiting step in phenylalanine catabolism. Deficiency of this enzyme activity results in the autosomal recessive disorder phenylketonuria. [provided by RefSeq, Aug 2017]	23978	0	-23978	-15.6763	1.77e-79	3.35e-77
F5	2153	coagulation factor V	This gene encodes an essential cofactor of the blood coagulation cascade. This factor circulates in plasma, and is converted to the active form by the release of the activation peptide by thrombin during coagulation. This generates a heavy chain and a light chain which are held together by calcium ions. The activated protein is a cofactor that participates with activated coagulation factor X to a…	3794.3	0.375764	-3793.93	-12.1573	6.79e-79	1.28e-76
CFH	3075	complement factor H	This gene is a member of the Regulator of Complement Activation (RCA) gene cluster and encodes a protein with twenty short consensus repeat (SCR) domains. This protein is secreted into the bloodstream and has an essential role in the regulation of complement activation, restricting this innate defense mechanism to microbial infections. Mutations in this gene have been associated with hemolytic-ur…	27838.7	483.601	-27355.1	-5.79122	1.21e-78	2.27e-76
HRSP12	10247	reactive intermediate imine deaminase A homolog	0	3117.88	396.585	-2721.29	-2.96545	1.47e-78	2.73e-76
FANCC	2176	FA complementation group C	The Fanconi anemia complementation group (FANC) currently includes FANCA, FANCB, FANCC, FANCD1 (also called BRCA2), FANCD2, FANCE, FANCF, FANCG, FANCI, FANCJ (also called BRIP1), FANCL, FANCM and FANCN (also called PALB2). The previously defined group FANCH is the same as FANCA. Fanconi anemia is a genetically heterogeneous recessive disorder characterized by cytogenetic instability, hypersensiti…	849.203	137.159	-712.044	-2.63431	2.47e-78	4.59e-76
CLEC4G	339390	C-type lectin domain family 4 member G	This gene encodes a glycan-binding receptor and member of the C-type lectin family which plays a role in the T-cell immune response. Multiple transcript variants encoding different isoforms have been found for this gene. [provided by RefSeq, Oct 2011]	1189.74	1.3148	-1188.43	-9.8454	1.36e-77	2.51e-75
FAM20A	54757	FAM20A golgi associated secretory pathway pseudokinase	This locus encodes a protein that is likely secreted and may function in hematopoiesis. A mutation at this locus has been associated with amelogenesis imperfecta and gingival hyperplasia syndrome. Alternatively spliced transcript variants have been identified. [provided by RefSeq, Aug 2011]	1657	55.4336	-1601.57	-4.86839	1.42e-77	2.62e-75
SLC25A22	79751	solute carrier family 25 member 22	This gene encodes a mitochondrial glutamate carrier. Mutations in this gene are associated with early infantile epileptic encephalopathy. Multiple alternatively spliced variants, encoding the same protein, have been identified.[provided by RefSeq, Jul 2010]	399.197	27.7586	-371.438	-3.86521	1.44e-77	2.64e-75
GSTA1	2938	glutathione S-transferase alpha 1	This gene encodes a member of a family of enzymes that function to add glutathione to target electrophilic compounds, including carcinogens, therapeutic drugs, environmental toxins, and products of oxidative stress. This action is an important step in detoxification of these compounds. This subfamily of enzymes has a particular role in protecting cells from reactive oxygen species and the product…	21844.2	0	-21844.2	-15.5365	3.4e-77	6.17e-75
EPHX2	2053	epoxide hydrolase 2	This gene encodes a member of the epoxide hydrolase family. The protein, found in both the cytosol and peroxisomes, binds to specific epoxides and converts them to the corresponding dihydrodiols. Mutations in this gene have been associated with familial hypercholesterolemia. Alternatively spliced transcript variants have been described. [provided by RefSeq, Feb 2012]	5505.7	463.854	-5041.84	-3.55525	4.96e-77	8.95e-75
PDIA4	9601	protein disulfide isomerase family A member 4	This gene encodes a member of the disulfide isomerase (PDI) family of endoplasmic reticulum (ER) proteins that catalyze protein folding and thiol-disulfide interchange reactions. The encoded protein has an N-terminal ER-signal sequence, three catalytically active thioredoxin (TRX) domains, two TRX-like domains and a C-terminal ER-retention sequence. This protein, when bound to cyclophilin B, enha…	4859.73	373.044	-4486.69	-3.68531	7.89e-77	1.42e-74
KLKB1	3818	kallikrein B1	This gene encodes a glycoprotein that participates in the surface-dependent activation of blood coagulation, fibrinolysis, kinin generation and inflammation. The encoded preproprotein present in plasma as a non-covalent complex with high molecular weight kininogen undergoes proteolytic processing mediated by activated coagulation factor XII to generate a disulfide-linked, heterodimeric serine pro…	4317.51	56.4013	-4261.11	-6.20166	1.37e-76	2.46e-74
BOK	666	BCL2 family apoptosis regulator BOK	The protein encoded by this gene belongs to the BCL2 family, members of which form homo- or heterodimers, and act as anti- or proapoptotic regulators that are involved in a wide variety of cellular processes. Studies in rat show that this protein has restricted expression in reproductive tissues, interacts strongly with some antiapoptotic BCL2 proteins, not at all with proapoptotic BCL2 proteins,…	2460.57	90.829	-2369.74	-4.7374	3.6e-76	6.42e-74
TKFC	26007	triokinase and FMN cyclase	This gene is a member of the family of dihydroxyacetone kinases, which have a protein structure distinct from other kinases. The product of this gene phosphorylates dihydroxyacetone, and also catalyzes the formation of riboflavin 4',5'-phosphate (aka cyclin FMN) from FAD. Several alternatively spliced transcript variants have been found for this gene. [provided by RefSeq, Jun 2017]	2811.06	294.951	-2516.1	-3.24429	3.7e-76	6.57e-74
UGT2B7	7364	UDP glucuronosyltransferase family 2 member B7	The protein encoded by this gene belongs to the UDP-glycosyltransferase (UGT) family. UGTs serve a major role in the conjugation and subsequent elimination of potentially toxic xenobiotics and endogenous compounds. This protein is localized in the microsome membrane, and has unique specificity for 3,4-catechol estrogens and estriol, suggesting that it may play an important role in regulating the …	17191.8	0	-17191.8	-15.2683	6.1e-76	1.08e-73
POR	5447	cytochrome p450 oxidoreductase	This gene encodes an endoplasmic reticulum membrane oxidoreductase with an FAD-binding domain and a flavodoxin-like domain. The protein binds two cofactors, FAD and FMN, which allow it to donate electrons directly from NADPH to all microsomal P450 enzymes. Mutations in this gene have been associated with various diseases, including apparent combined P450C17 and P450C21 deficiency, amenorrhea and …	6314.83	500.201	-5814.63	-3.64447	6.99e-76	1.23e-73
BPHL	670	biphenyl hydrolase like	This gene encodes a member of the serine protease family of hydrolytic enzymes which contain a serine in their active site. The encoded protein may play a role in activation of the antiviral prodrug valacyclovir. Alternatively spliced transcript variants have been described.[provided by RefSeq, Jan 2009]	1412.96	308.82	-1104.14	-2.19612	8.39e-76	1.47e-73
SMO	6608	smoothened, frizzled class receptor	The protein encoded by this gene is a G protein-coupled receptor that interacts with the patched protein, a receptor for hedgehog proteins. The encoded protein tranduces signals to other proteins after activation by a hedgehog protein/patched protein complex. [provided by RefSeq, Jul 2010]	1654.65	212.355	-1442.29	-2.9665	4.04e-75	7.05e-73
MAT1A	4143	methionine adenosyltransferase 1A	This gene catalyzes a two-step reaction that involves the transfer of the adenosyl moiety of ATP to methionine to form S-adenosylmethionine and tripolyphosphate, which is subsequently cleaved to PPi and Pi. S-adenosylmethionine is the source of methyl groups for most biological methylations. The encoded protein is found as a homotetramer (MAT I) or a homodimer (MAT III) whereas a third form, MAT …	18921	0	-18921	-15.3472	4.94e-75	8.58e-73
CFP	5199	complement factor properdin	This gene encodes a plasma glycoprotein that positively regulates the alternative complement pathway of the innate immune system. This protein binds to many microbial surfaces and apoptotic cells and stabilizes the C3- and C5-convertase enzyme complexes in a feedback loop that ultimately leads to formation of the membrane attack complex and lysis of the target cell. Mutations in this gene result …	590.898	19.6954	-571.203	-4.89372	5.88e-75	1.02e-72
COL18A1	80781	collagen type XVIII alpha 1 chain	This gene encodes the alpha chain of type XVIII collagen. This collagen is one of the multiplexins, extracellular matrix proteins that contain multiple triple-helix domains (collagenous domains) interrupted by non-collagenous domains. A long isoform of the protein has an N-terminal domain that is homologous to the extracellular part of frizzled receptors. Proteolytic processing at several endogen…	17869.2	1234.66	-16634.5	-3.83849	1.18e-74	2.04e-72
AFM	173	afamin	This gene is a member of the albumin gene family, which is comprised of four genes that localize to chromosome 4 in a tandem arrangement. These four genes encode structurally-related serum transport proteins that are known to be evolutionarily related. The protein encoded by this gene is regulated developmentally, expressed in the liver and secreted into the bloodstream. [provided by RefSeq, Jul …	12055.9	0	-12055.9	-14.876	1.56e-74	2.68e-72
XYLB	9942	xylulokinase	The protein encoded by this gene shares 22% sequence identity with Hemophilus influenzae xylulokinase, and even higher identity to other gene products in C.elegans (45%) and yeast (31-35%), which are thought to belong to a family of enzymes that include fucokinase, gluconokinase, glycerokinase and xylulokinase. These proteins play important roles in energy metabolism. [provided by RefSeq, Aug 200…	595.523	6.87372	-588.649	-6.37877	2.19e-74	3.74e-72
NR1H3	10062	nuclear receptor subfamily 1 group H member 3	The protein encoded by this gene belongs to the NR1 subfamily of the nuclear receptor superfamily. The NR1 family members are key regulators of macrophage function, controlling transcriptional programs involved in lipid homeostasis and inflammation. This protein is highly expressed in visceral organs, including liver, kidney and intestine. It forms a heterodimer with retinoid X receptor (RXR), an…	1181.96	122.958	-1059	-3.26728	2.32e-74	3.94e-72
ADH1C	126	alcohol dehydrogenase 1C (class I), gamma polypeptide	This gene encodes class I alcohol dehydrogenase, gamma subunit, which is a member of the alcohol dehydrogenase family. Members of this enzyme family metabolize a wide variety of substrates, including ethanol, retinol, other aliphatic alcohols, hydroxysteroids, and lipid peroxidation products. Class I alcohol dehydrogenase, consisting of several homo- and heterodimers of alpha, beta, and gamma sub…	17091.4	207.804	-16883.6	-6.27835	2.7e-74	4.58e-72
SLC22A7	10864	solute carrier family 22 member 7	The protein encoded by this gene is involved in the sodium-independent transport and excretion of organic anions, some of which are potentially toxic. The encoded protein is an integral membrane protein and appears to be localized to the basolateral membrane of the kidney. Alternatively spliced transcript variants encoding different isoforms have been described. [provided by RefSeq, Jul 2008]	11961.5	0	-11961.5	-14.8542	8.25e-74	1.39e-71
DHODH	1723	dihydroorotate dehydrogenase (quinone)	The protein encoded by this gene catalyzes the fourth enzymatic step, the ubiquinone-mediated oxidation of dihydroorotate to orotate, in de novo pyrimidine biosynthesis. This protein is a mitochondrial protein located on the outer surface of the inner mitochondrial membrane. [provided by RefSeq, Jul 2008]	1753.41	309.102	-1444.3	-2.49883	9.51e-74	1.58e-71
PSAT1	29968	phosphoserine aminotransferase 1	This gene encodes a member of the class-V pyridoxal-phosphate-dependent aminotransferase family. The encoded protein is a phosphoserine aminotransferase and decreased expression may be associated with schizophrenia. Mutations in this gene are also associated with phosphoserine aminotransferase deficiency. Alternative splicing results in multiple transcript variants. Pseudogenes of this gene have …	2625.77	6.56428	-2619.2	-8.35514	1.33e-73	2.2e-71
VKORC1	79001	vitamin K epoxide reductase complex subunit 1	This gene encodes the catalytic subunit of the vitamin K epoxide reductase complex, which is responsible for the reduction of inactive vitamin K 2,3-epoxide to active vitamin K in the endoplasmic reticulum membrane. Vitamin K is a required co-factor for carboxylation of glutamic acid residues by vitamin K-dependent gamma-carboxylase in blood-clotting enzymes. Allelic variation in this gene is ass…	2654.52	328.768	-2325.76	-3.00319	1.38e-73	2.27e-71
CYP3A7	1551	cytochrome P450 family 3 subfamily A member 7	This gene encodes a member of the cytochrome P450 superfamily of enzymes, which participate in drug metabolism and the synthesis of cholesterol, steroids and other lipids. This enzyme hydroxylates testosterone and dehydroepiandrosterone 3-sulphate, which is involved in the formation of estriol during pregnancy. This gene is part of a cluster of related genes on chromosome 7q21.1. Naturally-occurr…	1037.89	1.84533	-1036.05	-8.98279	1.62e-73	2.66e-71
C9	735	complement C9	This gene encodes the final component of the complement system. It participates in the formation of the Membrane Attack Complex (MAC). The MAC assembles on bacterial membranes to form a pore, permitting disruption of bacterial membrane organization. Mutations in this gene cause component C9 deficiency. [provided by RefSeq, Feb 2009]	13324.5	0	-13324.5	-14.9594	1.68e-73	2.74e-71
DNASE1L3	1776	deoxyribonuclease 1 like 3	This gene encodes a member of the deoxyribonuclease I family. The encoded protein hydrolyzes DNA, is not inhibited by actin, and mediates the breakdown of DNA during apoptosis. Mutations in this gene are a cause of systemic lupus erythematosus-16. Alternatively spliced transcript variants encoding multiple isoforms have been observed for this gene. [provided by RefSeq, Feb 2012]	1722.77	8.89867	-1713.87	-7.47883	2.6e-73	4.23e-71
HSD17B14	51171	hydroxysteroid 17-beta dehydrogenase 14	17-beta-hydroxysteroid dehydrogenases, such as HSD17B14, are primarily involved in metabolism of steroids at the C17 position and also of other substrates, such as fatty acids, prostaglandins, and xenobiotics (Lukacik et al., 2007 [PubMed 17067289]).[supplied by OMIM, Jun 2009]	763.662	8.1855	-755.476	-6.5013	7.2e-73	1.16e-70
LCAT	3931	lecithin-cholesterol acyltransferase	This gene encodes the extracellular cholesterol esterifying enzyme, lecithin-cholesterol acyltransferase. The esterification of cholesterol is required for cholesterol transport. Mutations in this gene have been found to cause fish-eye disease as well as LCAT deficiency. [provided by RefSeq, Jul 2008]	2764.42	150.332	-2614.08	-4.19029	8.43e-73	1.36e-70
PPP2R1B	5519	protein phosphatase 2 scaffold subunit Abeta	This gene encodes a constant regulatory subunit of protein phosphatase 2. Protein phosphatase 2 is one of the four major Ser/Thr phosphatases, and it is implicated in the negative control of cell growth and division. It consists of a common heteromeric core enzyme, which is composed of a catalytic subunit and a constant regulatory subunit, that associates with a variety of regulatory subunits. Th…	2717.61	201.115	-2516.49	-3.74037	1.47e-72	2.36e-70
INHBE	83729	inhibin subunit beta E	This gene encodes a member of the TGF-beta (transforming growth factor-beta) superfamily of proteins. The encoded preproprotein is proteolytically processed to generate an inhibin beta subunit. Inhibins have been implicated in regulating numerous cellular processes including cell proliferation, apoptosis, immune response and hormone secretion. This gene may be upregulated under conditions of endo…	3291.73	35.7594	-3255.97	-6.47301	1.97e-72	3.14e-70
MFSD2A	84879	major facilitator superfamily domain containing 2A	The protein encoded by this gene is a transmembrane protein and sodium-dependent lysophosphatidylcholine transporter. The encoded protein is involved in the establishment of the blood-brain barrier and is required for brain growth and function. Defects in this gene are a cause of a progressive microcephaly syndrome. [provided by RefSeq, Mar 2017]	4312.87	2.7595	-4310.11	-10.2905	2.09e-72	3.32e-70
UGT2B4	7363	UDP glucuronosyltransferase family 2 member B4	0	12009.6	0	-12009.6	-14.829	2.64e-72	4.18e-70
APOA5	116519	apolipoprotein A5	The protein encoded by this gene is an apolipoprotein that plays an important role in regulating the plasma triglyceride levels, a major risk factor for coronary artery disease. It is a component of high density lipoprotein and is highly similar to a rat protein that is upregulated in response to liver injury. Mutations in this gene have been associated with hypertriglyceridemia and hyperlipoprot…	12633.4	0	-12633.4	-14.8798	3e-72	4.73e-70
SERPING1	710	serpin family G member 1	This gene encodes a highly glycosylated plasma protein involved in the regulation of the complement cascade. Its protein inhibits activated C1r and C1s of the first complement component and thus regulates complement activation. Deficiency of this protein is associated with hereditary angioneurotic oedema (HANE). Alternative splicing results in multiple transcript variants encoding the same isofor…	33128.4	1526.03	-31602.4	-4.41202	3.56e-72	5.57e-70
ACSM2B	348158	acyl-CoA synthetase medium chain family member 2B	0	11336.6	0	-11336.6	-14.7534	1.74e-71	2.72e-69
TAT	6898	tyrosine aminotransferase	This nuclear gene encodes a mitochondrial protein tyrosine aminotransferase which is present in the liver and catalyzes the conversion of L-tyrosine into p-hydroxyphenylpyruvate. Mutations in this gene cause tyrosinemia (type II, Richner-Hanhart syndrome), a disorder accompanied by major skin and corneal lesions, with possible cognitive disability. A regulator gene for tyrosine aminotransferase i…	23354.8	0	-23354.8	-15.4767	2.04e-71	3.17e-69
EBP	10682	EBP cholestenol delta-isomerase	The protein encoded by this gene is an integral membrane protein of the endoplasmic reticulum. It is a high affinity binding protein for the antiischemic phenylalkylamine Ca2+ antagonist [3H]emopamil and the photoaffinity label [3H]azidopamil. It is similar to sigma receptors and may be a member of a superfamily of high affinity drug-binding proteins in the endoplasmic reticulum of different tiss…	2294.04	131.909	-2162.13	-4.10324	2.11e-71	3.26e-69
ACSM5	54988	acyl-CoA synthetase medium chain family member 5	0	6259.66	344.123	-5915.54	-4.16008	5.19e-71	8e-69
PLA2G2A	5320	phospholipase A2 group IIA	The protein encoded by this gene is a member of the phospholipase A2 family (PLA2). PLA2s constitute a diverse family of enzymes with respect to sequence, function, localization, and divalent cation requirements. This gene product belongs to group II, which contains secreted form of PLA2, an extracellular enzyme that has a low molecular mass and requires calcium ions for catalysis. It catalyzes t…	826.156	13.0145	-813.141	-5.95339	5.58e-71	8.58e-69
SLC38A4	55089	solute carrier family 38 member 4	SLC38A4 is found predominantly in liver and transports both cationic and neutral amino acids. The transport of cationic amino acids by SLC38A4 is Na(+) and pH independent, while the transport of neutral amino acids is Na(+) and pH dependent (Hatanaka et al., 2001 [PubMed 11342143]).[supplied by OMIM, Mar 2008]	9827.24	373.218	-9454.03	-4.68198	5.92e-71	9.06e-69
AK4	205	adenylate kinase 4	This gene encodes a member of the adenylate kinase family of enzymes. The encoded protein is localized to the mitochondrial matrix. Adenylate kinases regulate the adenine and guanine nucleotide compositions within a cell by catalyzing the reversible transfer of phosphate group among these nucleotides. Five isozymes of adenylate kinase have been identified in vertebrates. Expression of these isozy…	1866.29	52.4681	-1813.82	-5.09982	6.31e-71	9.62e-69
C8B	732	complement C8 beta chain	This gene encodes one of the three subunits of the complement component 8 (C8) protein. C8 is composed of equimolar amounts of alpha, beta and gamma subunits, which are encoded by three separate genes. C8 is one component of the membrane attack complex, which mediates cell lysis, and it initiates membrane penetration of the complex. This protein mediates the interaction of C8 with the C5b-7 membr…	9801.78	0	-9801.78	-14.5846	1.58e-70	2.41e-68
HMGCS2	3158	3-hydroxy-3-methylglutaryl-CoA synthase 2	The protein encoded by this gene belongs to the HMG-CoA synthase family. It is a mitochondrial enzyme that catalyzes the first reaction of ketogenesis, a metabolic pathway that provides lipid-derived energy for various organs during times of carbohydrate deprivation, such as fasting. Mutations in this gene are associated with HMG-CoA synthase deficiency. Alternatively spliced transcript variants …	34968.3	157.191	-34811.1	-7.65036	1.59e-70	2.41e-68
F12	2161	coagulation factor XII	This gene encodes coagulation factor XII which circulates in blood as a zymogen. This single chain zymogen is converted to a two-chain serine protease with an heavy chain (alpha-factor XIIa) and a light chain. The heavy chain contains two fibronectin-type domains, two epidermal growth factor (EGF)-like domains, a kringle domain and a proline-rich domain, whereas the light chain contains only a ca…	9354.59	0	-9354.59	-14.5348	1.86e-70	2.8e-68
C8A	731	complement C8 alpha chain	C8 is a component of the complement system and contains three polypeptides, alpha, beta and gamma. This gene encodes the alpha subunit of C8. C8 participates in the formation of the membrane attack complex (MAC). The MAC assembles on bacterial membranes to form a pore, permitting disruption of bacterial membrane organization. Mutations in this gene cause complement C8 alpha-gamma deficiency. [pro…	9236.16	0	-9236.16	-14.5187	2.66e-70	3.99e-68
ALDOC	230	aldolase, fructose-bisphosphate C	This gene encodes a member of the class I fructose-biphosphate aldolase gene family. Expressed specifically in the hippocampus and Purkinje cells of the brain, the encoded protein is a glycolytic enzyme that catalyzes the reversible aldol cleavage of fructose-1,6-biphosphate and fructose 1-phosphate to dihydroxyacetone phosphate and either glyceraldehyde-3-phosphate or glyceraldehyde, respectivel…	1246.6	67.1594	-1179.44	-4.19109	3.53e-70	5.29e-68
RASD2	23551	RASD family member 2	This gene belongs to the Ras superfamily of small GTPases and is enriched in the striatum. The encoded protein functions as an E3 ligase for attachment of small ubiquitin-like modifier (SUMO). This protein also binds to mutant huntingtin (mHtt), the protein mutated in Huntington disease (HD). Sumoylation of mHTT by this protein may cause degeneration of the striatum. The protein functions as an a…	73.6686	679.78	606.112	3.2003	4.35e-70	6.49e-68
SLCO2B1	11309	solute carrier organic anion transporter family member 2B1	This locus encodes a member of the organic anion-transporting polypeptide family of membrane proteins. The protein encoded by this locus may function in regulation of placental uptake of sulfated steroids. Alternatively spliced transcript variants have been described. [provided by RefSeq, Nov 2010]	5485.26	334.603	-5150.66	-4.01327	4.76e-70	7.07e-68
FN1	2335	fibronectin 1	This gene encodes fibronectin, a glycoprotein present in a soluble dimeric form in plasma, and in a dimeric or multimeric form at the cell surface and in extracellular matrix. The encoded preproprotein is proteolytically processed to generate the mature protein. Fibronectin is involved in cell adhesion and migration processes including embryogenesis, wound healing, blood coagulation, host defense…	42303.5	3003.49	-39300	-3.79757	1.44e-69	2.13e-67
SLC39A8	64116	solute carrier family 39 member 8	This gene encodes a member of the SLC39 family of solute-carrier genes, which show structural characteristics of zinc transporters. The encoded protein is glycosylated and found in the plasma membrane and mitochondria, and functions in the cellular import of zinc at the onset of inflammation. It is also thought to be the primary transporter of the toxic cation cadmium, which is found in cigarette…	639.763	37.3593	-602.404	-4.05869	1.94e-69	2.86e-67
GDF7	151449	growth differentiation factor 7	This gene encodes a secreted ligand of the TGF-beta (transforming growth factor-beta) superfamily of proteins. Ligands of this family bind various TGF-beta receptors leading to recruitment and activation of SMAD family transcription factors that regulate gene expression. The encoded preproprotein is proteolytically processed to generate each subunit of the disulfide-linked homodimer. This protein…	434.351	12.9343	-421.417	-5.12232	2.22e-69	3.27e-67
CYP4F12	66002	cytochrome P450 family 4 subfamily F member 12	This gene encodes a member of the cytochrome P450 superfamily of enzymes. The cytochrome P450 proteins are monooxygenases which catalyze many reactions involved in drug metabolism and synthesis of cholesterol, steroids and other lipids. This protein likely localizes to the endoplasmic reticulum. When expressed in yeast the enzyme is capable of oxdizing arachidonic acid. It can also catalyze the e…	1487.88	31.8814	-1455.99	-5.50234	1.09e-68	1.6e-66
PON1	5444	paraoxonase 1	This gene encodes a member of the paraoxonase family of enzymes and exhibits lactonase and ester hydrolase activity. Following synthesis in the kidney and liver, the enzyme is secreted into the circulation, where it binds to high density lipoprotein (HDL) particles and hydrolyzes thiolactones and xenobiotics, including paraoxon, a metabolite of the insecticide parathion. Polymorphisms in this gen…	11212.7	0	-11212.7	-14.6826	1.32e-68	1.93e-66
UGT2B10	7365	UDP glucuronosyltransferase family 2 member B10	0	12075.1	0	-12075.1	-14.7574	1.34e-68	1.96e-66
HSPB6	126393	heat shock protein family B (small) member 6	This locus encodes a heat shock protein. The encoded protein likely plays a role in smooth muscle relaxation. [provided by RefSeq, Jan 2012]	915.979	60106.4	59190.5	5.96274	3.33e-68	4.83e-66
ACMSD	130013	aminocarboxymuconate semialdehyde decarboxylase	The neuronal excitotoxin quinolinate is an intermediate in the de novo synthesis pathway of NAD from tryptophan, and has been implicated in the pathogenesis of several neurodegenerative disorders. Quinolinate is derived from alpha-amino-beta-carboxy-muconate-epsilon-semialdehyde (ACMS). ACMSD (ACMS decarboxylase; EC 4.1.1.45) can divert ACMS to a benign catabolite and thus prevent the accumulatio…	1369.63	0.906296	-1368.73	-9.84199	5.77e-68	8.3e-66
AGMO	392636	alkylglycerol monooxygenase	The protein encoded by this gene is a tetrahydrobiopterin- and iron-dependent enzyme that cleaves the ether bond of alkylglycerols. Sequence comparisons distinguish this protein as forming a third, distinct class of tetrahydrobiopterin-dependent enzymes. Variations in this gene have been associated with decreased glucose-stimulated insulin response, type 2 diabetes, and susceptibility to intracra…	1167.65	1.78991	-1165.86	-8.92154	1.13e-67	1.62e-65
SEC61B	10952	SEC61 translocon beta subunit	The Sec61 complex is the central component of the protein translocation apparatus of the endoplasmic reticulum (ER) membrane. Oligomers of the Sec61 complex form a transmembrane channel where proteins are translocated across and integrated into the ER membrane. This complex consists of three membrane proteins- alpha, beta, and gamma. This gene encodes the beta-subunit protein. The Sec61 subunits …	1717.75	267.326	-1450.43	-2.67553	2.2e-67	3.14e-65
RAB17	64284	RAB17, member RAS oncogene family	The Rab subfamily of small GTPases plays an important role in the regulation of membrane trafficking. RAB17 is an epithelial cell-specific GTPase (Lutcke et al., 1993 [PubMed 8486736]).[supplied by OMIM, Oct 2009]	2125.61	44.766	-2080.84	-5.52987	8.95e-67	1.27e-64
COX6A1	1337	cytochrome c oxidase subunit 6A1	Cytochrome c oxidase (COX), the terminal enzyme of the mitochondrial respiratory chain, catalyzes the electron transfer from reduced cytochrome c to oxygen. It is a heteromeric complex consisting of 3 catalytic subunits encoded by mitochondrial genes and multiple structural subunits encoded by nuclear genes. The mitochondrially-encoded subunits function in the electron transfer and the nuclear-en…	2590.77	344.626	-2246.15	-2.90235	1.06e-66	1.5e-64
SERPINA6	866	serpin family A member 6	This gene encodes an alpha-globulin protein with corticosteroid-binding properties. This is the major transport protein for glucorticoids and progestins in the blood of most vertebrates. The gene localizes to a chromosomal region containing several closely related serine protease inhibitors which may have evolved by duplication events. [provided by RefSeq, Jul 2008]	11515.2	0	-11515.2	-14.6644	1.44e-66	2.04e-64
CIDEB	27141	cell death inducing DFFA like effector b	0	2427.69	27.0439	-2400.65	-6.35828	2.56e-66	3.6e-64
UGT1A1	54658	UDP glucuronosyltransferase family 1 member A1	This gene encodes a UDP-glucuronosyltransferase, an enzyme of the glucuronidation pathway that transforms small lipophilic molecules, such as steroids, bilirubin, hormones, and drugs, into water-soluble, excretable metabolites. This gene is part of a complex locus that encodes several UDP-glucuronosyltransferases. The locus includes thirteen unique alternate first exons followed by four common ex…	10829.2	0	-10829.2	-14.5951	3.13e-66	4.39e-64
CYP2D7	1564	cytochrome P450 family 2 subfamily D member 7 (gene/pseudogene)	This gene is a member of the cytochrome P450 gene superfamily. The cytochrome P450 proteins are monooxygenases which catalyze many reactions involved in drug metabolism and synthesis of cholesterol, steroids and other lipids. This gene is a segregating pseudogene, where some individuals may have an allele that encodes a functional enzyme, while other individuals have an allele encoding a protein …	2038	2.79997	-2035.2	-9.33816	3.22e-66	4.51e-64
TDO2	6999	tryptophan 2,3-dioxygenase	This gene encodes a heme enzyme that plays a critical role in tryptophan metabolism by catalyzing the first and rate-limiting step of the kynurenine pathway. Increased activity of the encoded protein and subsequent kynurenine production may also play a role in cancer through the suppression of antitumor immune responses, and single nucleotide polymorphisms in this gene may be associated with auti…	8255.65	0	-8255.65	-14.3181	3.89e-66	5.43e-64
FAM107B	83641	family with sequence similarity 107 member B	0	1472.64	81.1884	-1391.46	-4.1642	4.5e-66	6.26e-64
CFHR1	3078	complement factor H related 1	This gene encodes a secreted protein belonging to the complement factor H protein family. It binds to Pseudomonas aeruginosa elongation factor Tuf together with plasminogen, which is proteolytically activated. It is proposed that Tuf acts as a virulence factor by acquiring host proteins to the pathogen surface, controlling complement, and facilitating tissue invasion. Mutations in this gene are a…	15669.1	23.8717	-15645.2	-9.10451	4.76e-66	6.59e-64
MTTP	4547	microsomal triglyceride transfer protein	MTP encodes the large subunit of the heterodimeric microsomal triglyceride transfer protein. Protein disulfide isomerase (PDI) completes the heterodimeric microsomal triglyceride transfer protein, which has been shown to play a central role in lipoprotein assembly. Mutations in MTP can cause abetalipoproteinemia. [provided by RefSeq, Jul 2008]	4326.53	14.6282	-4311.91	-8.00799	4.87e-66	6.72e-64
EVA1A	84141	eva-1 homolog A, regulator of programmed cell death	0	627.487	23.8019	-603.685	-4.67719	6.16e-66	8.48e-64
PHGDH	26227	phosphoglycerate dehydrogenase	This gene encodes the enzyme which is involved in the early steps of L-serine synthesis in animal cells. L-serine is required for D-serine and other amino acid synthesis. The enzyme requires NAD/NADH as a cofactor and forms homotetramers for activity. Mutations in this gene have been found in a family with congenital microcephaly, psychomotor retardation and other symptoms. Multiple alternatively…	3323.17	56.9787	-3266.2	-5.79189	7.84e-66	1.08e-63
GALE	2582	UDP-galactose-4-epimerase	This gene encodes UDP-galactose-4-epimerase which catalyzes two distinct but analogous reactions: the epimerization of UDP-glucose to UDP-galactose, and the epimerization of UDP-N-acetylglucosamine to UDP-N-acetylgalactosamine. The bifunctional nature of the enzyme has the important metabolic consequence that mutant cells (or individuals) are dependent not only on exogenous galactose, but also on…	1033.09	106.582	-926.51	-3.2826	8.07e-66	1.1e-63
IQGAP2	10788	IQ motif containing GTPase activating protein 2	This gene encodes a member of the IQGAP family. The encoded protein contains three IQ domains, one calponin homology domain, one Ras-GAP domain and one WW domain. This protein interacts with components of the cytoskeleton, with cell adhesion molecules, and with several signaling molecules to regulate cell morphology and motility. It also acts as a tumor suppressor and has been found to play a rol…	2435.45	27.6507	-2407.8	-6.38635	1.22e-65	1.66e-63
HAO1	54363	hydroxyacid oxidase 1	This gene is one of three related genes that have 2-hydroxyacid oxidase activity yet differ in encoded protein amino acid sequence, tissue expression and substrate preference. Subcellular location of the encoded protein is the peroxisome. Specifically, this gene is expressed primarily in liver and pancreas and the encoded protein is most active on glycolate, a two-carbon substrate. The protein is…	7405.13	0	-7405.13	-14.1957	1.28e-65	1.74e-63
AQP3	360	aquaporin 3 (Gill blood group)	This gene encodes the water channel protein aquaporin 3. Aquaporins are a family of small integral membrane proteins related to the major intrinsic protein, also known as aquaporin 0. Aquaporin 3 is localized at the basal lateral membranes of collecting duct cells in the kidney. In addition to its water channel function, aquaporin 3 has been found to facilitate the transport of nonionic small sol…	1409.56	46.9051	-1362.66	-4.88826	1.33e-65	1.8e-63
A1CF	29974	APOBEC1 complementation factor	Mammalian apolipoprotein B mRNA undergoes site-specific C to U deamination, which is mediated by a multi-component enzyme complex containing a minimal core composed of APOBEC-1 and a complementation factor encoded by this gene. The gene product has three non-identical RNA recognition motifs and belongs to the hnRNP R family of RNA-binding proteins. It has been proposed that this complementation f…	3171.42	0.265266	-3171.16	-12.2149	1.51e-65	2.03e-63
CYP2D6	1565	cytochrome P450 family 2 subfamily D member 6	This gene encodes a member of the cytochrome P450 superfamily of enzymes. The cytochrome P450 proteins are monooxygenases which catalyze many reactions involved in drug metabolism and synthesis of cholesterol, steroids and other lipids. This protein localizes to the endoplasmic reticulum and is known to metabolize as many as 25% of commonly prescribed drugs. Its substrates include antidepressants…	5716.86	33.4717	-5683.39	-7.30841	1.79e-65	2.41e-63
SAA4	6291	serum amyloid A4, constitutive	0	7977.59	0	-7977.59	-14.2678	2.01e-65	2.69e-63
SEC11C	90701	SEC11 homolog C, signal peptidase complex subunit	0	1403.54	203.661	-1199.88	-2.78383	2.65e-65	3.54e-63
AKR1A1	10327	aldo-keto reductase family 1 member A1	This gene encodes a member of the aldo/keto reductase superfamily, which consists of more than 40 known enzymes and proteins. This member, also known as aldehyde reductase, is involved in the reduction of biogenic and xenobiotic aldehydes and is present in virtually every tissue. Multiple alternatively spliced transcript variants of this gene exist, all encoding the same protein. [provided by Ref…	3904.79	597.203	-3307.58	-2.70452	2.69e-65	3.58e-63
HPX	3263	hemopexin	This gene encodes a plasma glycoprotein that binds heme with high affinity. The encoded protein is an acute phase protein that transports heme from the plasma to the liver and may be involved in protecting cells from oxidative stress. [provided by RefSeq, Apr 2009]	68724.3	3.02792	-68721.2	-13.4371	3.21e-65	4.25e-63
PALM3	342979	paralemmin 3	0	1049.04	0.773342	-1048.27	-9.85878	5.12e-65	6.76e-63
CFHR2	3080	complement factor H related 2	This gene belongs to a family of complement factor H-related genes (CFHR), which are clustered together with complement factor H gene on chromosome 1, and are involved in regulation of complement. Mutations in CFHR genes have been associated with dense deposit disease and atypical haemolytic-uraemic syndrome. Alternatively spliced transcript variants have been found for this gene. [provided by Re…	6478.48	0	-6478.48	-14.0408	5.9e-65	7.76e-63
EFNA1	1942	ephrin A1	This gene encodes a member of the ephrin (EPH) family. The ephrins and EPH-related receptors comprise the largest subfamily of receptor protein-tyrosine kinases and have been implicated in mediating developmental events, especially in the nervous system and in erythropoiesis. Based on their structures and sequence relationships, ephrins are divided into the ephrin-A (EFNA) class, which are anchor…	1521.19	175.769	-1345.42	-3.10306	5.96e-65	7.81e-63
ANGPTL3	27329	angiopoietin like 3	This gene encodes a member of a family of secreted proteins that function in angiogenesis. The encoded protein, which is expressed predominantly in the liver, is further processed into an N-terminal coiled-coil domain-containing chain and a C-terminal fibrinogen chain. The N-terminal chain is important for lipid metabolism, while the C-terminal chain may be involved in angiogenesis. Mutations in …	6783.43	0	-6783.43	-14.0887	6.67e-65	8.71e-63
FGL1	2267	fibrinogen like 1	Fibrinogen-like 1 is a member of the fibrinogen family. This protein is homologous to the carboxy terminus of the fibrinogen beta- and gamma- subunits which contains the four conserved cysteines of fibrinogens and fibrinogen related proteins. However, this protein lacks the platelet-binding site, cross-linking region and a thrombin-sensitive site which are necessary for fibrin clot formation. Thi…	10917.7	0	-10917.7	-14.5678	1.06e-64	1.38e-62
SLC2A2	6514	solute carrier family 2 member 2	This gene encodes an integral plasma membrane glycoprotein of the liver, islet beta cells, intestine, and kidney epithelium. The encoded protein mediates facilitated bidirectional glucose transport. Because of its low affinity for glucose, it has been suggested as a glucose sensor. Mutations in this gene are associated with susceptibility to diseases, including Fanconi-Bickel syndrome and noninsu…	7448.35	0	-7448.35	-14.1771	1.79e-64	2.32e-62
UGT2B15	7366	UDP glucuronosyltransferase family 2 member B15	This gene encodes a glycosyltransferase that is invovled in the metabolism and elimination of toxic compounts, both endogenous and of xenobiotic origin. This gene plays a role in the regulation of estrogens and androgens. This locus is present in a cluster of similar genes and pseudogenes on chromosome 4. [provided by RefSeq, Aug 2016]	9587.63	0	-9587.63	-14.4306	2.2e-64	2.84e-62
CAPN5	726	calpain 5	Calpains are calcium-dependent cysteine proteases involved in signal transduction in a variety of cellular processes. A functional calpain protein consists of an invariant small subunit and 1 of a family of large subunits. CAPN5 is one of the large subunits. Unlike some of the calpains, CAPN5 and CAPN6 lack a calmodulin-like domain IV. Because of the significant similarity to Caenorhabditis elega…	2056.64	92.7456	-1963.89	-4.43276	2.25e-64	2.9e-62
GJB1	2705	gap junction protein beta 1	This gene encodes a member of the gap junction protein family. The gap junction proteins are membrane-spanning proteins that assemble to form gap junction channels that facilitate the transfer of ions and small molecules between cells. According to sequence similarities at the nucleotide and amino acid levels, the gap junction proteins are divided into two categories, alpha and beta. Mutations in…	6652.07	0	-6652.07	-14.0571	2.37e-64	3.04e-62
SYNPO2L	79933	synaptopodin 2 like	0	2498.74	17894.4	15395.6	2.8322	3.52e-64	4.51e-62
SERPINA4	5267	serpin family A member 4	0	7329.67	0	-7329.67	-14.1519	4.58e-64	5.85e-62
GSTA2	2939	glutathione S-transferase alpha 2	Cytosolic and membrane-bound forms of glutathione S-transferase are encoded by two distinct supergene families. These enzymes function in the detoxification of electrophilic compounds, including carcinogens, therapeutic drugs, environmental toxins and products of oxidative stress, by conjugation with glutathione. The genes encoding these enzymes are known to be highly polymorphic. These genetic v…	9611.11	0	-9611.11	-14.4183	9.41e-64	1.2e-61
APOC2	344	apolipoprotein C2	This gene encodes a lipid-binding protein belonging to the apolipoprotein gene family. The protein is secreted in plasma where it is a component of very low density lipoprotein. This protein activates the enzyme lipoprotein lipase, which hydrolyzes triglycerides and thus provides free fatty acids for cells. Mutations in this gene cause hyperlipoproteinemia type IB, characterized by hypertriglycer…	7555.05	0	-7555.05	-14.1745	1.07e-63	1.36e-61
CPB2	1361	carboxypeptidase B2	Carboxypeptidases are enzymes that hydrolyze C-terminal peptide bonds. The carboxypeptidase family includes metallo-, serine, and cysteine carboxypeptidases. According to their substrate specificity, these enzymes are referred to as carboxypeptidase A (cleaving aliphatic residues) or carboxypeptidase B (cleaving basic amino residues). The protein encoded by this gene is activated by trypsin and a…	6484.57	0	-6484.57	-14.012	1.88e-63	2.38e-61
SLC39A5	283375	solute carrier family 39 member 5	The protein encoded by this gene belongs to the ZIP family of zinc transporters that transport zinc into cells from outside, and play a crucial role in controlling intracellular zinc levels. Zinc is an essential cofactor for many enzymes and proteins involved in gene transcription, growth, development and differentiation. Mutations in this gene have been associated with autosomal dominant high my…	5943.55	0	-5943.55	-13.9173	2.4e-63	3.03e-61
F9	2158	coagulation factor IX	This gene encodes vitamin K-dependent coagulation factor IX that circulates in the blood as an inactive zymogen. This factor is converted to an active form by factor XIa, which excises the activation peptide and thus generates a heavy chain and a light chain held together by one or more disulfide bonds. The role of this activated factor IX in the blood coagulation cascade is to activate factor X …	7139.15	0	-7139.15	-14.1028	4.64e-63	5.83e-61
HIST2H2AC	8338	H2A clustered histone 20	Histones are basic nuclear proteins that are responsible for the nucleosome structure of the chromosomal fiber in eukaryotes. Two molecules of each of the four core histones (H2A, H2B, H3, and H4) form an octamer, around which approximately 146 bp of DNA is wrapped in repeating units, called nucleosomes. The linker histone, H1, interacts with linker DNA between nucleosomes and functions in the co…	276.813	7.03795	-269.775	-5.09455	5.67e-63	7.11e-61
MAL2	114569	mal, T cell differentiation protein 2 (gene/pseudogene)	This gene encodes a multispan transmembrane protein belonging to the MAL proteolipid family. The protein is a component of lipid rafts and, in polarized cells, it primarily localizes to endosomal structures beneath the apical membrane. It is required for transcytosis, an intracellular transport pathway used to deliver membrane-bound proteins and exogenous cargos from the basolateral to the apical…	643.03	0.876783	-642.153	-8.81856	6.13e-63	7.66e-61
SFXN5	94097	sideroflexin 5	0	2646.01	371.092	-2274.92	-2.82779	6.81e-63	8.48e-61
NATD1	256302	N-acetyltransferase domain containing 1	0	445.745	3451.57	3005.82	2.94281	2.04e-62	2.54e-60
HGD	3081	homogentisate 1,2-dioxygenase	This gene encodes the enzyme homogentisate 1,2 dioxygenase. This enzyme is involved in the catabolism of the amino acids tyrosine and phenylalanine. Mutations in this gene are the cause of the autosomal recessive metabolism disorder alkaptonuria.[provided by RefSeq, May 2010]	6295.85	0	-6295.85	-13.9546	3.52e-62	4.36e-60
GGH	8836	gamma-glutamyl hydrolase	This gene catalyzes the hydrolysis of folylpoly-gamma-glutamates and antifolylpoly-gamma-glutamates by the removal of gamma-linked polyglutamates and glutamate. [provided by RefSeq, Jul 2008]	1267.9	65.901	-1202	-4.26281	4.21e-62	5.2e-60
MAP3K13	9175	mitogen-activated protein kinase kinase kinase 13	The protein encoded by this gene is a member of serine/threonine protein kinase family. This kinase contains a dual leucine-zipper motif, and has been shown to form dimers/oligomers through its leucine-zipper motif. This kinase can phosphorylate and activate MAPK8/JNK, MAP2K7/MKK7, which suggests a role in the JNK signaling pathway. [provided by RefSeq, Jul 2008]	451.921	99.4277	-352.493	-2.19605	6.12e-62	7.54e-60
CXCL2	2920	C-X-C motif chemokine ligand 2	This antimicrobial gene is part of a chemokine superfamily that encodes secreted proteins involved in immunoregulatory and inflammatory processes. The superfamily is divided into four subfamilies based on the arrangement of the N-terminal cysteine residues of the mature peptide. This chemokine, a member of the CXC subfamily, is expressed at sites of inflammation and may suppress hematopoietic pro…	1675.95	21.1327	-1654.82	-6.18561	9.43e-62	1.16e-59
MT1G	4495	metallothionein 1G	0	9609.54	0	-9609.54	-14.3674	1.15e-61	1.41e-59
NPC1L1	29881	NPC1 like intracellular cholesterol transporter 1	The protein encoded by this gene is a multi-pass membrane protein. It contains a conserved N-terminal Niemann-Pick C1 (NPC1) domain and a putative sterol-sensing domain (SSD) which includes a YQRL motif functioning as a plasma membrane to trans-Golgi network transport signal in other proteins. This protein takes up free cholesterol into cells through vesicular endocytosis and plays a critical rol…	1661.89	0.464005	-1661.43	-10.9974	1.19e-61	1.45e-59
DHRS1	115817	dehydrogenase/reductase 1	This gene encodes a member of the short-chain dehydrogenases/reductases (SDR) family. The encoded enzyme contains a conserved catalytic domain and likely functions as an oxidoreductase. Multiple alternatively spliced variants, encoding the same protein, have been identified. [provided by RefSeq, Nov 2008]	1518.53	135.703	-1382.83	-3.47257	1.26e-61	1.53e-59
ZNF703	80139	zinc finger protein 703	0	497.267	3462.29	2965.02	2.79218	1.39e-61	1.68e-59
SLC25A47	283600	solute carrier family 25 member 47	This gene encodes a member of a large family of mitochondrial transporters. The nuclear-encoded carrier protein is embedded in the inner mitochondrial membrane. This member of the family is thought to be an uncoupling protein that uncouples mitochondrial respiration from ATP synthesis by dissipating the transmembrane proton gradient. Alternative splicing results in multiple transcript variants. […	6387.25	0	-6387.25	-13.9544	1.69e-61	2.05e-59
CYP8B1	1582	cytochrome P450 family 8 subfamily B member 1	This gene encodes a member of the cytochrome P450 superfamily of enzymes. The cytochrome P450 proteins are monooxygenases which catalyze many reactions involved in drug metabolism and synthesis of cholesterol, steroids and other lipids. This endoplasmic reticulum membrane protein catalyzes the conversion of 7 alpha-hydroxy-4-cholesten-3-one into 7-alpha,12-alpha-dihydroxy-4-cholesten-3-one. The b…	7147.21	0	-7147.21	-14.067	1.89e-61	2.29e-59
HSD3B7	80270	hydroxy-delta-5-steroid dehydrogenase, 3 beta- and steroid delta-isomerase 7	This gene encodes an enzyme which is involved in the initial stages of the synthesis of bile acids from cholesterol and a member of the short-chain dehydrogenase/reductase superfamily. The encoded protein is a membrane-associated endoplasmic reticulum protein which is active against 7-alpha hydrosylated sterol substrates. Mutations in this gene are associated with a congenital bile acid synthesis…	1165.45	92.5937	-1072.86	-3.63508	2.78e-61	3.34e-59
FTL	2512	ferritin light chain	This gene encodes the light subunit of the ferritin protein. Ferritin is the major intracellular iron storage protein in prokaryotes and eukaryotes. It is composed of 24 subunits of the heavy and light ferritin chains. Variation in ferritin subunit composition may affect the rates of iron uptake and release in different tissues. A major function of ferritin is the storage of iron in a soluble and…	83763.8	8641.35	-75122.5	-3.2637	3.07e-61	3.69e-59
DPYS	1807	dihydropyrimidinase	Dihydropyrimidinase catalyzes the conversion of 5,6-dihydrouracil to 3-ureidopropionate in pyrimidine metabolism. Dihydropyrimidinase is expressed at a high level in liver and kidney as a major 2.5-kb transcript and a minor 3.8-kb transcript. Defects in the DPYS gene are linked to dihydropyrimidinuria. [provided by RefSeq, Jul 2008]	6691.81	0	-6691.81	-13.9937	3.73e-61	4.46e-59
DNAJA4	55466	DnaJ heat shock protein family (Hsp40) member A4	0	623.674	6324.04	5700.36	3.32816	3.84e-61	4.58e-59
FES	2242	FES proto-oncogene, tyrosine kinase	This gene encodes the human cellular counterpart of a feline sarcoma retrovirus protein with transforming capabilities. The gene product has tyrosine-specific protein kinase activity and that activity is required for maintenance of cellular transformation. Its chromosomal location has linked it to a specific translocation event identified in patients with acute promyelocytic leukemia but it is al…	737.98	157.207	-580.773	-2.22904	5.91e-61	7.02e-59
FOLH1	2346	folate hydrolase 1	This gene encodes a type II transmembrane glycoprotein belonging to the M28 peptidase family. The protein acts as a glutamate carboxypeptidase on different alternative substrates, including the nutrient folate and the neuropeptide N-acetyl-l-aspartyl-l-glutamate and is expressed in a number of tissues such as prostate, central and peripheral nervous system and kidney. A mutation in this gene may …	628.016	1.64252	-626.373	-8.18198	8.17e-61	9.68e-59
CYP39A1	51302	cytochrome P450 family 39 subfamily A member 1	This gene encodes a member of the cytochrome P450 superfamily of enzymes. The cytochrome P450 proteins are monooxygenases which catalyze many reactions involved in drug metabolism and synthesis of cholesterol, steroids and other lipids. This endoplasmic reticulum protein is involved in the conversion of cholesterol to bile acids. Its substrates include the oxysterols 25-hydroxycholesterol, 27-hyd…	703.233	24.3762	-678.857	-4.78654	9.48e-61	1.12e-58
MYL2	4633	myosin light chain 2	Thus gene encodes the regulatory light chain associated with cardiac myosin beta (or slow) heavy chain. Ca+ triggers the phosphorylation of regulatory light chain that in turn triggers contraction. Mutations in this gene are associated with mid-left ventricular chamber type hypertrophic cardiomyopathy. [provided by RefSeq, Jul 2008]	19880.9	388288	368407	4.25788	1.26e-60	1.48e-58
FABP5	2171	fatty acid binding protein 5	This gene encodes the fatty acid binding protein found in epidermal cells, and was first identified as being upregulated in psoriasis tissue. Fatty acid binding proteins are a family of small, highly conserved, cytoplasmic proteins that bind long-chain fatty acids and other hydrophobic ligands. FABPs may play roles in fatty acid uptake, transport, and metabolism. Polymorphisms in this gene are as…	115.772	828.049	712.276	2.83039	1.85e-60	2.17e-58
CNKSR3	154043	CNKSR family member 3	0	740.973	82.513	-658.46	-3.15506	3.39e-60	3.96e-58
SULT2A1	6822	sulfotransferase family 2A member 1	This gene encodes a member of the sulfotransferase family. Sulfotransferases aid in the metabolism of drugs and endogenous compounds by converting these substances into more hydrophilic water-soluble sulfate conjugates that can be easily excreted. This protein catalyzes the sulfation of steroids and bile acids in the liver and adrenal glands, and may have a role in the inherited adrenal androgen …	10410.8	0	-10410.8	-14.4045	4.54e-60	5.27e-58
SORL1	6653	sortilin related receptor 1	This gene encodes a mosaic protein that belongs to at least two families: the vacuolar protein sorting 10 (VPS10) domain-containing receptor family, and the low density lipoprotein receptor (LDLR) family. The encoded protein also contains fibronectin type III repeats and an epidermal growth factor repeat. The encoded preproprotein is proteolytically processed to generate the mature receptor, whic…	4494.49	116.435	-4378.05	-5.21142	8.31e-60	9.62e-58
SLC27A2	11001	solute carrier family 27 member 2	The protein encoded by this gene is an isozyme of long-chain fatty-acid-coenzyme A ligase family. Although differing in substrate specificity, subcellular localization, and tissue distribution, all isozymes of this family convert free long-chain fatty acids into fatty acyl-CoA esters, and thereby play a key role in lipid biosynthesis and fatty acid degradation. This isozyme activates long-chain, …	4952.83	0	-4952.83	-13.6485	1.15e-59	1.32e-57
MT1F	4494	metallothionein 1F	0	2599.63	3.96716	-2595.67	-8.98221	1.53e-59	1.76e-57
HAO2	51179	hydroxyacid oxidase 2	This gene is one of three related genes that have 2-hydroxyacid oxidase activity. The encoded protein localizes to the peroxisome has the highest activity toward the substrate 2-hydroxypalmitate. Alternative splicing results in multiple transcript variants. [provided by RefSeq, Jul 2014]	5192.93	0	-5192.93	-13.6955	1.57e-59	1.8e-57
ATP11C	286410	ATPase phospholipid transporting 11C	0	1374.7	64.5916	-1310.11	-4.39885	1.69e-59	1.94e-57
PSD4	23550	pleckstrin and Sec7 domain containing 4	0	1527.09	38.5328	-1488.56	-5.25574	2.88e-59	3.29e-57
ACP5	54	acid phosphatase 5, tartrate resistant	This gene encodes an iron containing glycoprotein which catalyzes the conversion of orthophosphoric monoester to alcohol and orthophosphate. It is the most basic of the acid phosphatases and is the only form not inhibited by L(+)-tartrate. [provided by RefSeq, Aug 2008]	393.695	12.5091	-381.186	-4.89946	2.93e-59	3.33e-57
MBNL3	55796	muscleblind like splicing regulator 3	This gene encodes a member of the muscleblind-like family of proteins. The encoded protein may function in regulation of alternative splicing and may play a role in the pathophysiology of myotonic dystrophy. Alternatively spliced transcript variants have been described. [provided by RefSeq, Dec 2009]	1280.94	28.6071	-1252.33	-5.4228	3.19e-59	3.63e-57
MST1L	11223	macrophage stimulating 1 like	0	2512.72	12.8441	-2499.87	-7.46443	3.58e-59	4.06e-57
C2	717	complement C2	Component C2 is a serum glycoprotein that functions as part of the classical pathway of the complement system. Activated C1 cleaves C2 into C2a and C2b. The serine proteinase C2a then combines with complement factor 4b to create the C3 or C5 convertase. Deficiency of C2 has been reported to associated with certain autoimmune diseases and SNPs in this gene have been associated with altered suscept…	7328.29	28.1112	-7300.18	-7.82034	5.25e-59	5.92e-57
CRYL1	51084	crystallin lambda 1	The uronate cycle functions as an alternative glucose metabolic pathway, accounting for about 5% of daily glucose catabolism. The product of this gene catalyzes the dehydrogenation of L-gulonate into dehydro-L-gulonate in the uronate cycle. The enzyme requires NAD(H) as a coenzyme, and is inhibited by inorganic phosphate. A similar gene in the rabbit is thought to serve a structural role in the l…	2718.58	297.045	-2421.54	-3.17662	6.95e-59	7.79e-57
ACAT2	39	acetyl-CoA acetyltransferase 2	The product of this gene is an enzyme involved in lipid metabolism, and it encodes cytosolic acetoacetyl-CoA thiolase. This gene shows complementary overlapping with the 3-prime region of the TCP1 gene in both mouse and human. These genes are encoded on opposite strands of DNA, as well as in opposite transcriptional orientation. Alternatively spliced transcript variants encoding different isoform…	1353.67	90.7372	-1262.93	-3.87274	8.72e-59	9.75e-57
AADAC	13	arylacetamide deacetylase	Microsomal arylacetamide deacetylase competes against the activity of cytosolic arylamine N-acetyltransferase, which catalyzes one of the initial biotransformation pathways for arylamine and heterocyclic amine carcinogens [provided by RefSeq, Jul 2008]	4636.27	0	-4636.27	-13.5518	2.08e-58	2.31e-56
GLYATL1	92292	glycine-N-acyltransferase like 1	0	4242.36	0	-4242.36	-13.4565	2.4e-58	2.67e-56
SERPINA11	256394	serpin family A member 11	0	4174.34	0	-4174.34	-13.4271	9.01e-58	9.99e-56
AFMID	125061	arylformamidase	0	2313.13	152.113	-2161.01	-3.90924	1.04e-57	1.15e-55
SLC25A18	83733	solute carrier family 25 member 18	0	1571.15	47.7433	-1523.4	-4.99366	1.26e-57	1.39e-55
CDA	978	cytidine deaminase	This gene encodes an enzyme involved in pyrimidine salvaging. The encoded protein forms a homotetramer that catalyzes the irreversible hydrolytic deamination of cytidine and deoxycytidine to uridine and deoxyuridine, respectively. It is one of several deaminases responsible for maintaining the cellular pyrimidine pool. Mutations in this gene are associated with decreased sensitivity to the cytosi…	424.536	15.8612	-408.675	-4.67988	1.38e-57	1.52e-55
SLC10A1	6554	solute carrier family 10 member 1	The protein encoded by this gene belongs to the sodium/bile acid cotransporter family, which are integral membrane glycoproteins that participate in the enterohepatic circulation of bile acids. Two homologous transporters are involved in the reabsorption of bile acids; the ileal sodium/bile acid cotransporter with an apical cell localization that absorbs bile acids from the intestinal lumen, bile…	4458.27	0	-4458.27	-13.485	3.06e-57	3.36e-55
DHCR24	1718	24-dehydrocholesterol reductase	This gene encodes a flavin adenine dinucleotide (FAD)-dependent oxidoreductase which catalyzes the reduction of the delta-24 double bond of sterol intermediates during cholesterol biosynthesis. The protein contains a leader sequence that directs it to the endoplasmic reticulum membrane. Missense mutations in this gene have been associated with desmosterolosis. Also, reduced expression of the gene…	12300.5	1498.82	-10801.7	-3.02557	4.36e-57	4.77e-55
ABCB1	5243	ATP binding cassette subfamily B member 1	The membrane-associated protein encoded by this gene is a member of the superfamily of ATP-binding cassette (ABC) transporters. ABC proteins transport various molecules across extra- and intra-cellular membranes. ABC genes are divided into seven distinct subfamilies (ABC1, MDR/TAP, MRP, ALD, OABP, GCN20, White). This protein is a member of the MDR/TAP subfamily. Members of the MDR/TAP subfamily a…	585.854	4.84903	-581.005	-6.79627	5.07e-57	5.53e-55
TTC38	55020	tetratricopeptide repeat domain 38	0	4584.28	421.379	-4162.9	-3.42901	5.11e-57	5.56e-55
CFHR3	10878	complement factor H related 3	The protein encoded by this gene is a secreted protein, which belongs to the complement factor H-related protein family. It binds to heparin, and may be involved in complement regulation. Mutations in this gene are associated with decreased risk of age-related macular degeneration, and with an increased risk of atypical hemolytic-uremic syndrome. Alternatively spliced transcript variants encoding…	6395.44	0	-6395.44	-13.8431	6.82e-57	7.4e-55
GLUD1	2746	glutamate dehydrogenase 1	This gene encodes glutamate dehydrogenase, which is a mitochondrial matrix enzyme that catalyzes the oxidative deamination of glutamate to alpha-ketoglutarate and ammonia. This enzyme has an important role in regulating amino acid-induced insulin secretion. It is allosterically activated by ADP and inhibited by GTP and ATP. Activating mutations in this gene are a common cause of congenital hyperi…	17895.6	2166.72	-15728.9	-3.03415	1.04e-56	1.13e-54
ECHDC2	55268	enoyl-CoA hydratase domain containing 2	0	24335.4	1960.84	-22374.5	-3.61467	1.1e-56	1.18e-54
ESRP2	80004	epithelial splicing regulatory protein 2	ESPR2 is an epithelial cell-type-specific splicing regulator (Warzecha et al., 2009 [PubMed 19285943]).[supplied by OMIM, Aug 2009]	866.367	6.31618	-860.051	-7.00979	2.39e-56	2.56e-54
UGT1A4	54657	UDP glucuronosyltransferase family 1 member A4	This gene encodes a UDP-glucuronosyltransferase, an enzyme of the glucuronidation pathway that transforms small lipophilic molecules, such as steroids, bilirubin, hormones, and drugs, into water-soluble, excretable metabolites. This gene is part of a complex locus that encodes several UDP-glucuronosyltransferases. The locus includes thirteen unique alternate first exons followed by four common ex…	3242.7	0	-3242.7	-13.127	2.74e-56	2.93e-54
CLDN14	23562	claudin 14	Tight junctions represent one mode of cell-to-cell adhesion in epithelial or endothelial cell sheets, forming continuous seals around cells and serving as a physical barrier to prevent solutes and water from passing freely through the paracellular space. These junctions are comprised of sets of continuous networking strands in the outwardly facing cytoplasmic leaflet, with complementary grooves i…	1000.83	0.751528	-1000.08	-9.56951	3.38e-56	3.6e-54
CCDC152	100129792	coiled-coil domain containing 152	0	3912.45	120.53	-3791.92	-4.96743	3.72e-56	3.95e-54
HSD11B1	3290	hydroxysteroid 11-beta dehydrogenase 1	The protein encoded by this gene is a microsomal enzyme that catalyzes the conversion of the stress hormone cortisol to the inactive metabolite cortisone. In addition, the encoded protein can catalyze the reverse reaction, the conversion of cortisone to cortisol. Too much cortisol can lead to central obesity, and a particular variation in this gene has been associated with obesity and insulin res…	7775.71	65.2799	-7710.43	-6.75099	4e-56	4.24e-54
OCIAD2	132299	OCIA domain containing 2	0	924.559	64.0512	-860.508	-3.82374	5.32e-56	5.6e-54
S100A1	6271	S100 calcium binding protein A1	The protein encoded by this gene is a member of the S100 family of proteins containing 2 EF-hand calcium-binding motifs. S100 proteins are localized in the cytoplasm and/or nucleus of a wide range of cells, and involved in the regulation of a number of cellular processes such as cell cycle progression and differentiation. S100 genes include at least 13 members which are located as a cluster on ch…	1596.84	17432.2	15835.4	3.43198	7.09e-56	7.46e-54
PPIB	5479	peptidylprolyl isomerase B	The protein encoded by this gene is a cyclosporine-binding protein and is mainly located within the endoplasmic reticulum. It is associated with the secretory pathway and released in biological fluids. This protein can bind to cells derived from T- and B-lymphocytes, and may regulate cyclosporine A-mediated immunosuppression. Variants have been identified in this protein that give rise to recessi…	5456.23	639.233	-4817	-3.08022	7.33e-56	7.68e-54
SLC16A2	6567	solute carrier family 16 member 2	This gene encodes an integral membrane protein that functions as a transporter of thyroid hormone. The encoded protein facilitates the cellular importation of thyroxine (T4), triiodothyronine (T3), reverse triiodothyronine (rT3) and diidothyronine (T2). This gene is expressed in many tissues and likely plays an important role in the development of the central nervous system. Loss of function muta…	2124.3	158.75	-1965.55	-3.71386	7.52e-56	7.86e-54
PGLYRP2	114770	peptidoglycan recognition protein 2	This gene encodes a peptidoglycan recognition protein, which belongs to the N-acetylmuramoyl-L-alanine amidase 2 family. This protein hydrolyzes the link between N-acetylmuramoyl residues and L-amino acid residues in bacterial cell wall glycopeptides, and thus may play a scavenger role by digesting biologically active peptidoglycan into biologically inactive fragments. [provided by RefSeq, Sep 20…	3635.22	0	-3635.22	-13.2365	9.67e-56	1.01e-53
ONECUT2	9480	one cut homeobox 2	This gene encodes a member of the onecut family of transcription factors, which are characterized by a cut domain and an atypical homeodomain. The protein binds to specific DNA sequences and stimulates expression of target genes, including genes involved in melanocyte and hepatocyte differentiation. [provided by RefSeq, Jul 2008]	689.706	2.48309	-687.223	-7.86078	1.18e-55	1.23e-53
PLGLB2	5342	plasminogen like B2	0	259.329	13.4197	-245.91	-4.25492	1.2e-55	1.24e-53
CPN2	1370	carboxypeptidase N subunit 2	0	3706.46	0	-3706.46	-13.2504	1.94e-55	2.01e-53
SYT17	51760	synaptotagmin 17	0	291.76	11.6367	-280.123	-4.60306	2.28e-55	2.35e-53
CYP1A2	1544	cytochrome P450 family 1 subfamily A member 2	This gene encodes a member of the cytochrome P450 superfamily of enzymes. The cytochrome P450 proteins are monooxygenases which catalyze many reactions involved in drug metabolism and synthesis of cholesterol, steroids and other lipids. The protein encoded by this gene localizes to the endoplasmic reticulum and its expression is induced by some polycyclic aromatic hydrocarbons (PAHs), some of whi…	4682.78	0	-4682.78	-13.4903	3.04e-55	3.13e-53
CYP4F2	8529	cytochrome P450 family 4 subfamily F member 2	This gene encodes a member of the cytochrome P450 superfamily of enzymes. The cytochrome P450 proteins are monooxygenases which catalyze many reactions involved in drug metabolism and synthesis of cholesterol, steroids and other lipids. This protein localizes to the endoplasmic reticulum. The enzyme starts the process of inactivating and degrading leukotriene B4, a potent mediator of inflammation…	3151.18	0	-3151.18	-13.0708	4.35e-55	4.47e-53
SBK1	388228	SH3 domain binding kinase 1	0	339.28	2024.48	1685.2	2.571	4.75e-55	4.87e-53
C1S	716	complement C1s	This gene encodes a serine protease, which is a major constituent of the human complement subcomponent C1. C1s associates with two other complement components C1r and C1q in order to yield the first component of the serum complement system. Defects in this gene are the cause of selective C1s deficiency. [provided by RefSeq, Mar 2009]	38394.4	1121.78	-37272.6	-5.042	4.79e-55	4.9e-53
KLHL41	10324	kelch like family member 41	This gene is a member of the kelch-like family. The encoded protein contains a BACK domain, a BTB/POZ domain, and 5 Kelch repeats. This protein is thought to function in skeletal muscle development and maintenance. Mutations in this gene have been associated with nemaline myopathy (NM), a rare congenital muscle disorder. [provided by RefSeq, Mar 2015]	44118.7	153502	109383	1.79638	6.19e-55	6.31e-53
AMN	81693	amnion associated transmembrane protein	The protein encoded by this gene is a type I transmembrane protein. It is thought to modulate bone morphogenetic protein (BMP) receptor function by serving as an accessory or coreceptor, and thus facilitates or hinders BMP binding. It is known that the mouse AMN gene is expressed in the extraembryonic visceral endoderm layer during gastrulation, but it is found to be mutated in amnionless mouse. …	1490.24	1.17852	-1489.06	-9.68643	6.92e-55	7.05e-53
SERPINA3	12	serpin family A member 3	The protein encoded by this gene is a plasma protease inhibitor and member of the serine protease inhibitor class. Polymorphisms in this protein appear to be tissue specific and influence protease targeting. Variations in this protein's sequence have been implicated in Alzheimer's disease, and deficiency of this protein has been associated with liver disease. Mutations have been identified in pat…	36532.2	12.574	-36519.6	-10.8564	7.84e-55	7.96e-53
LCN12	286256	lipocalin 12	Members of the lipocalin family, such as LCN12, have a common structure consisting of an 8-stranded antiparallel beta-barrel that forms a cup-shaped ligand-binding pocket or calyx. Lipocalins generally bind small hydrophobic ligands and transport them to specific cells (Suzuki et al., 2004 [PubMed 15363845]).[supplied by OMIM, Aug 2009]	444.214	4.87185	-439.342	-6.6592	1.4e-54	1.41e-52
CAMSAP3	57662	calmodulin regulated spectrin associated protein family member 3	0	660.174	1.01238	-659.161	-9.46017	1.47e-54	1.49e-52
PRODH2	58510	proline dehydrogenase 2	The protein encoded by this gene catalyzes the first step in the catabolism of trans-4-hydroxy-L-proline, an amino acid derivative obtained through food intake and collagen turnover. One of the downstream products of this catabolism is glyoxylate, which in people with disorders of glyoxalate metabolism can lead to an increase in oxalate levels and the formation of calcium-oxalate kidney stones. T…	3107.8	0	-3107.8	-13.043	1.73e-54	1.74e-52
PKLR	5313	pyruvate kinase L/R	The protein encoded by this gene is a pyruvate kinase that catalyzes the transphosphorylation of phohsphoenolpyruvate into pyruvate and ATP, which is the rate-limiting step of glycolysis. Defects in this enzyme, due to gene mutations or genetic variations, are the common cause of chronic hereditary nonspherocytic hemolytic anemia (CNSHA or HNSHA). Multiple transcript variants encoding different i…	2962.3	0	-2962.3	-12.9913	1.87e-54	1.88e-52
MOCOS	55034	molybdenum cofactor sulfurase	This gene encodes an enzyme that sulfurates the molybdenum cofactor which is required for activation of the xanthine dehydrogenase (XDH) and aldehyde oxidase (AO) enzymes. XDH catalyzes the conversion of hypoxanthine to uric acid via xanthine, as well as the conversion of allopurinol to oxypurinol, and pyrazinamide to 5-hydroxy pyrazinamide. Mutations in this gene cause the metabolic disorder cla…	712.619	15.5851	-697.034	-5.39548	2.09e-54	2.1e-52
TMEM220	388335	transmembrane protein 220	0	796.656	86.4632	-710.193	-3.17599	2.79e-54	2.79e-52
BAG3	9531	BCL2 associated athanogene 3	BAG proteins compete with Hip for binding to the Hsc70/Hsp70 ATPase domain and promote substrate release. All the BAG proteins have an approximately 45-amino acid BAG domain near the C terminus but differ markedly in their N-terminal regions. The protein encoded by this gene contains a WW domain in the N-terminal region and a BAG domain in the C-terminal region. The BAG domains of BAG1, BAG2, and…	1887.86	11137.2	9249.37	2.55356	3.28e-54	3.28e-52
MFGE8	4240	milk fat globule-EGF factor 8 protein	This gene encodes a preproprotein that is proteolytically processed to form multiple protein products. The major encoded protein product, lactadherin, is a membrane glycoprotein that promotes phagocytosis of apoptotic cells. This protein has also been implicated in wound healing, autoimmune disease, and cancer. Lactadherin can be further processed to form a smaller cleavage product, medin, which …	550.529	2873.4	2322.87	2.37881	3.74e-54	3.72e-52
SDF2L1	23753	stromal cell derived factor 2 like 1	0	393.263	60.3288	-332.934	-2.69356	3.99e-54	3.96e-52
CNDP2	55748	carnosine dipeptidase 2	CNDP2, also known as tissue carnosinase and peptidase A (EC 3.4.13.18), is a nonspecific dipeptidase rather than a selective carnosinase (Teufel et al., 2003 [PubMed 12473676]).[supplied by OMIM, Mar 2008]	2361.65	543.627	-1818.02	-2.11716	4.06e-54	4.03e-52
SERPINA7	6906	serpin family A member 7	There are three proteins including thyroxine-binding globulin (TBG), transthyretin and albumin responsible for carrying the thyroid hormones thyroxine (T4) and 3,5,3'-triiodothyronine (T3) in the bloodstream. This gene encodes the major thyroid hormone transport protein, TBG, in serum. It belongs to the serpin family in genomics, but the protein has no inhibitory function like many other members …	3840.75	0	-3840.75	-13.2573	4.1e-54	4.05e-52
LPIN2	9663	lipin 2	Mouse studies suggest that this gene functions during normal adipose tissue development and may play a role in human triglyceride metabolism. This gene represents a candidate gene for human lipodystrophy, characterized by loss of body fat, fatty liver, hypertriglyceridemia, and insulin resistance. [provided by RefSeq, Jul 2008]	3497.51	145.833	-3351.67	-4.54108	4.38e-54	4.31e-52
UROC1	131669	urocanate hydratase 1	This gene encodes an enzyme involved in histidine catabolism, metabolizing urocanic acid to formiminoglutamic acid. The gene product is known to protect the skin from ultra violet rays and is contained in human sweat. Deficiency of this gene product in the liver is an apparent cause of cognitive disability. Multiple transcript variants encoding different isoforms have been found for this gene.[pr…	3355.66	0	-3355.66	-13.1056	1.12e-53	1.1e-51
FADS2	9415	fatty acid desaturase 2	The protein encoded by this gene is a member of the fatty acid desaturase (FADS) gene family. Desaturase enzymes regulate unsaturation of fatty acids through the introduction of double bonds between defined carbons of the fatty acyl chain. FADS family members are considered fusion products composed of an N-terminal cytochrome b5-like domain and a C-terminal multiple membrane-spanning desaturase p…	3700.88	470.456	-3230.43	-2.96327	2.36e-53	2.31e-51
FANCE	2178	FA complementation group E	The Fanconi anemia complementation group (FANC) currently includes FANCA, FANCB, FANCC, FANCD1 (also called BRCA2), FANCD2, FANCE, FANCF, FANCG, FANCI, FANCJ (also called BRIP1), FANCL, FANCM and FANCN (also called PALB2). The previously defined group FANCH is the same as FANCA. Fanconi anemia is a genetically heterogeneous recessive disorder characterized by cytogenetic instability, hypersensiti…	54.9151	369.827	314.912	2.74562	2.41e-53	2.36e-51
HNF4A	3172	hepatocyte nuclear factor 4 alpha	The protein encoded by this gene is a nuclear transcription factor which binds DNA as a homodimer. The encoded protein controls the expression of several genes, including hepatocyte nuclear factor 1 alpha, a transcription factor which regulates the expression of several hepatic genes. This gene may play a role in development of the liver, kidney, and intestines. Mutations in this gene have been a…	2735.36	0	-2735.36	-12.8814	2.63e-53	2.56e-51
TRIM54	57159	tripartite motif containing 54	The protein encoded by this gene contains a RING finger motif and is highly similar to the ring finger proteins RNF28/MURF1 and RNF29/MURF2. In vitro studies demonstrated that this protein, RNF28, and RNF29 form heterodimers, which may be important for the regulation of titin kinase and microtubule-dependent signal pathways in striated muscles. Alternatively spliced transcript variants encoding d…	2595.8	12837.2	10241.4	2.30098	2.7e-53	2.63e-51
SERPINA10	51156	serpin family A member 10	The protein encoded by this gene belongs to the serpin family. It is predominantly expressed in the liver and secreted in plasma. It inhibits the activity of coagulation factors Xa and XIa in the presence of protein Z, calcium and phospholipid. Mutations in this gene are associated with venous thrombosis. Alternatively spliced transcript variants have been found for this gene.[provided by RefSeq,…	3670.85	0	-3670.85	-13.1901	2.86e-53	2.77e-51
SLCO1B3	28234	solute carrier organic anion transporter family member 1B3	This gene encodes a liver-specific member of the organic anion transporter family. The encoded protein is a transmembrane receptor that mediates the sodium-independent uptake of endogenous and xenobiotic compounds and plays a critical role in bile acid and bilirubin transport. Mutations in this gene are a cause of Rotor type hyperbilirubinemia. Alternative splicing of this gene and the use of alt…	3386.35	0	-3386.35	-13.1057	2.89e-53	2.8e-51
SLCO1B1	10599	solute carrier organic anion transporter family member 1B1	This gene encodes a liver-specific member of the organic anion transporter family. The encoded protein is a transmembrane receptor that mediates the sodium-independent uptake of numerous endogenous compounds including bilirubin, 17-beta-glucuronosyl estradiol and leukotriene C4. This protein is also involved in the removal of drug compounds such as statins, bromosulfophthalein and rifampin from t…	3128.39	0	-3128.39	-13.0158	5.59e-53	5.39e-51
DIO1	1733	iodothyronine deiodinase 1	The protein encoded by this gene belongs to the iodothyronine deiodinase family. It catalyzes the activation, as well as the inactivation of thyroid hormone by outer and inner ring deiodination, respectively. The activation reaction involves the conversion of the prohormone thyroxine (3,5,3',5'-tetraiodothyronine, T4), secreted by the thyroid gland, to the bioactive thyroid hormone (3,5,3'-triiod…	447.449	1.67996	-445.769	-7.53946	6.73e-53	6.48e-51
STXBP2	6813	syntaxin binding protein 2	This gene encodes a member of the STXBP/unc-18/SEC1 family. The encoded protein is involved in intracellular trafficking, control of SNARE (soluble NSF attachment protein receptor) complex assembly, and the release of cytotoxic granules by natural killer cells. Mutations in this gene are associated with familial hemophagocytic lymphohistiocytosis. Alternatively spliced transcript variants encodin…	578.209	24.7839	-553.425	-4.52528	1.51e-52	1.45e-50
CD4	920	CD4 molecule	This gene encodes a membrane glycoprotein of T lymphocytes that interacts with major histocompatibility complex class II antigenes and is also a receptor for the human immunodeficiency virus. This gene is expressed not only in T lymphocytes, but also in B cells, macrophages, and granulocytes. It is also expressed in specific regions of the brain. The protein functions to initiate or augment the e…	1606.95	96.3841	-1510.57	-4.02849	2.16e-52	2.06e-50
APOF	319	apolipoprotein F	The product of this gene is one of the minor apolipoproteins found in plasma. This protein forms complexes with lipoproteins and may be involved in transport and/or esterification of cholesterol. [provided by RefSeq, Jul 2008]	2497.08	0	-2497.08	-12.7629	2.47e-52	2.35e-50
GLYAT	10249	glycine-N-acyltransferase	The glycine-N-acyltransferase protein conjugates glycine with acyl-CoA substrates in the mitochondria. The protein is thought to be important in the detoxification of endogenous and xenobiotic acyl-CoA's. Two transcript variants encoding different isoforms have been found for this gene. [provided by RefSeq, Jul 2008]	2762.04	0	-2762.04	-12.8689	2.69e-52	2.56e-50
GCGR	2642	glucagon receptor	The protein encoded by this gene is a glucagon receptor that is important in controlling blood glucose levels. Defects in this gene are a cause of non-insulin-dependent diabetes mellitus (NIDDM).[provided by RefSeq, Jan 2010]	2956.6	0	-2956.6	-12.9376	3.55e-52	3.37e-50
C2orf72	257407	chromosome 2 open reading frame 72	0	2650.48	0	-2650.48	-12.8204	4.31e-52	4.09e-50
ALPL	249	alkaline phosphatase, biomineralization associated	This gene encodes a member of the alkaline phosphatase family of proteins. There are at least four distinct but related alkaline phosphatases: intestinal, placental, placental-like, and liver/bone/kidney (tissue non-specific). The first three are located together on chromosome 2, while the tissue non-specific form is located on chromosome 1. The product of this gene is a membrane bound glycosylat…	801.114	22.2332	-778.88	-5.05602	4.48e-52	4.24e-50
C4BPB	725	complement component 4 binding protein beta	This gene encodes a member of a superfamily of proteins composed predominantly of tandemly arrayed short consensus repeats of approximately 60 amino acids. A single, unique beta-chain encoded by this gene assembles with seven identical alpha-chains into the predominant isoform of C4b-binding protein, a multimeric protein that controls activation of the complement cascade through the classical pat…	2304.12	0	-2304.12	-12.6707	4.78e-52	4.51e-50
SLC46A1	113235	solute carrier family 46 member 1	This gene encodes a transmembrane proton-coupled folate transporter protein that facilitates the movement of folate and antifolate substrates across cell membranes, optimally in acidic pH environments. This protein is also expressed in the brain and choroid plexus where it transports folates into the central nervous system. This protein further functions as a heme transporter in duodenal enterocy…	1228.53	161.01	-1067.52	-2.9236	4.79e-52	4.51e-50
C1QB	713	complement C1q B chain	This gene encodes the B-chain polypeptide of serum complement subcomponent C1q, which associates with C1r and C1s to yield the first component of the serum complement system. C1q is composed of 18 polypeptide chains which include 6 A-chains, 6 B-chains, and 6 C-chains. Each chain contains an N-terminal collagen-like region and a C-terminal C1q globular domain. C1q deficiency is associated with lu…	1414.59	97.578	-1317.01	-3.84176	5.68e-52	5.33e-50
TNFRSF14	8764	TNF receptor superfamily member 14	This gene encodes a member of the TNF (tumor necrosis factor) receptor superfamily. The encoded protein functions in signal transduction pathways that activate inflammatory and inhibitory T-cell immune response. It binds herpes simplex virus (HSV) viral envelope glycoprotein D (gD), mediating its entry into cells. Alternative splicing results in multiple transcript variants. [provided by RefSeq, …	1746	256.5	-1489.5	-2.76599	1.43e-51	1.34e-49
DLK1	8788	delta like non-canonical Notch ligand 1	This gene encodes a transmembrane protein that contains multiple epidermal growth factor repeats that functions as a regulator of cell growth. The encoded protein is involved in the differentiation of several cell types including adipocytes. This gene is located in a region of chromosome 14 frequently showing unparental disomy, and is imprinted and expressed from the paternal allele. A single nuc…	46.1113	653.993	607.882	3.7992	1.56e-51	1.45e-49
TTPA	7274	alpha tocopherol transfer protein	This gene encodes a soluble protein that binds alpha-trocopherol, a form of vitamin E, with high selectivity and affinity. This protein plays an important role in regulating vitamin E levels in the body by transporting vitamin E between membrane vesicles and facilitating the secretion of vitamin E from hepatocytes to circulating lipoproteins. Mutations in this gene cause hereditary vitamin E defi…	1123.8	0.850793	-1122.95	-10.3645	1.8e-51	1.68e-49
SPP2	6694	secreted phosphoprotein 2	This gene encodes a secreted phosphoprotein that is a member of the cystatin superfamily. [provided by RefSeq, Oct 2008]	2442.22	0	-2442.22	-12.719	1.92e-51	1.79e-49
ZNF460	10794	zinc finger protein 460	Zinc finger proteins, such as ZNF272, interact with nucleic acids and have diverse functions. The zinc finger domain is a conserved amino acid sequence motif containing 2 specifically positioned cysteines and 2 histidines that are involved in coordinating zinc. Kruppel-related proteins form 1 family of zinc finger proteins. See ZFP93 (MIM 604749) for additional information on zinc finger proteins…	413.825	27.9704	-385.854	-3.81351	2.16e-51	2e-49
CRYAB	1410	crystallin alpha B	Mammalian lens crystallins are divided into alpha, beta, and gamma families. Alpha crystallins are composed of two gene products: alpha-A and alpha-B, for acidic and basic, respectively. Alpha crystallins can be induced by heat shock and are members of the small heat shock protein (HSP20) family. They act as molecular chaperones although they do not renature proteins and release them in the fashi…	2217.86	31026.9	28809	3.78155	2.19e-51	2.03e-49
CYP4A22	284541	cytochrome P450 family 4 subfamily A member 22	This gene encodes a member of the cytochrome P450 superfamily of enzymes. The cytochrome P450 proteins are monooxygenases which catalyze many reactions involved in drug metabolism and synthesis of cholesterol, steroids and other lipids. This gene is part of a cluster of cytochrome P450 genes on chromosome 1p33. Alternative splicing results in multiple transcript variants encoding different isofor…	2636.61	0	-2636.61	-12.7971	2.57e-51	2.37e-49
F10	2159	coagulation factor X	This gene encodes the vitamin K-dependent coagulation factor X of the blood coagulation cascade. This factor undergoes multiple processing steps before its preproprotein is converted to a mature two-chain form by the excision of the tripeptide RKR. Two chains of the factor are held together by 1 or more disulfide bonds; the light chain contains 2 EGF-like domains, while the heavy chain contains t…	2652.82	155.855	-2496.96	-4.06129	2.58e-51	2.38e-49
USP2	9099	ubiquitin specific peptidase 2	This gene encodes a member of the family of de-ubiquitinating enzymes, which belongs to the peptidase C19 superfamily. The encoded protein is a ubiquitin-specific protease which is required for TNF-alpha (tumor necrosis factor alpha) -induced NF-kB (nuclear factor kB) signaling. This protein deubiquitinates polyubiquitinated target proteins such as fatty acid synthase, murine double minute 2 (MDM…	795.852	4552.6	3756.75	2.50896	2.69e-51	2.48e-49
AKR1D1	6718	aldo-keto reductase family 1 member D1	The enzyme encoded by this gene is responsible for the catalysis of the 5-beta-reduction of bile acid intermediates and steroid hormones carrying a delta(4)-3-one structure. Deficiency of this enzyme may contribute to hepatic dysfunction. Three transcript variants encoding different isoforms have been found for this gene. Other variants may be present, but their full-length natures have not been …	2996.35	0	-2996.35	-12.9295	2.99e-51	2.74e-49
HPGD	3248	15-hydroxyprostaglandin dehydrogenase	This gene encodes a member of the short-chain nonmetalloenzyme alcohol dehydrogenase protein family. The encoded enzyme is responsible for the metabolism of prostaglandins, which function in a variety of physiologic and cellular processes such as inflammation. Mutations in this gene result in primary autosomal recessive hypertrophic osteoarthropathy and cranioosteoarthropathy. Multiple transcript…	2419.94	36.0496	-2383.89	-5.96407	3.28e-51	3e-49
SEMA6C	10500	semaphorin 6C	This gene encodes a member of the semaphorin family. Semaphorins represent important molecular signals controlling multiple aspects of the cellular response that follows CNS injury, and thus may play an important role in neural regeneration. [provided by RefSeq, May 2010]	2893.7	13971.4	11077.7	2.26636	3.86e-51	3.52e-49
TMEM27	57393	collectrin, amino acid transport regulator	This gene encodes a type 1 transmembrane protein that is important for trafficking amino acid transporters to the apical brush border of proximal tubules. The encoded protein binds to amino acid transporters and regulates their expression on the plasma membrane. It also plays a role in controlling insulin exocytosis by regulating formation of the SNARE (soluble N-ethylmaleimide-sensitive-factor a…	405.903	1.51081	-404.392	-7.81668	4.55e-51	4.15e-49
AIG1	51390	androgen induced 1	0	2536.51	490.046	-2046.46	-2.36613	6.06e-51	5.51e-49
PERP	64065	p53 apoptosis effector related to PMP22	0	1455.25	58.5263	-1396.73	-4.58531	6.37e-51	5.78e-49
SH2D4A	63898	SH2 domain containing 4A	0	259.466	5.71333	-253.753	-5.2948	1.36e-50	1.23e-48
SORD	6652	sorbitol dehydrogenase	Sorbitol dehydrogenase (SORD; EC 1.1.1.14) catalyzes the interconversion of polyols and their corresponding ketoses, and together with aldose reductase (ALDR1; MIM 103880), makes up the sorbitol pathway that is believed to play an important role in the development of diabetic complications (summarized by Carr and Markham, 1995 [PubMed 8535074]). The first reaction of the pathway (also called the …	4786.33	230.005	-4556.32	-4.33966	1.43e-50	1.3e-48
LRRTM3	347731	leucine rich repeat transmembrane neuronal 3	0	171.531	3.74081	-167.79	-5.38782	1.65e-50	1.48e-48
SLC35D2	11046	solute carrier family 35 member D2	Nucleotide sugars, which are synthesized in the cytosol or the nucleus, are high-energy donor substrates for glycosyltransferases located in the lumen of the endoplasmic reticulum and Golgi apparatus. Translocation of nucleotide sugars from the cytosol into the lumen compartment is mediated by specific nucleotide sugar transporters, such as SLC35D2 (Suda et al., 2004 [PubMed 15082721]).[supplied …	525.381	70.5101	-454.871	-2.89593	1.78e-50	1.6e-48
OAF	220323	out at first homolog	0	5902.12	351.867	-5550.25	-4.03489	1.92e-50	1.72e-48
SHANK2	22941	SH3 and multiple ankyrin repeat domains 2	This gene encodes a protein that is a member of the Shank family of synaptic proteins that may function as molecular scaffolds in the postsynaptic density of excitatory synapses. Shank proteins contain multiple domains for protein-protein interaction, including ankyrin repeats, and an SH3 domain. This particular family member contains a PDZ domain, a consensus sequence for cortactin SH3 domain-bi…	267.3	8.1214	-259.179	-4.99642	2.23e-50	1.99e-48
RELN	5649	reelin	This gene encodes a large secreted extracellular matrix protein thought to control cell-cell interactions critical for cell positioning and neuronal migration during brain development. This protein may be involved in schizophrenia, autism, bipolar disorder, major depression and in migration defects associated with temporal lobe epilepsy. Mutations of this gene are associated with autosomal recess…	819.889	13.6995	-806.189	-5.73495	2.6e-50	2.32e-48
VNN1	8876	vanin 1	This gene encodes a member of the vanin family of proteins, which share extensive sequence similarity with each other, and also with biotinidase. The family includes secreted and membrane-associated proteins, a few of which have been reported to participate in hematopoietic cell trafficking. No biotinidase activity has been demonstrated for any of the vanin proteins, however, they possess panteth…	2985.08	0	-2985.08	-12.9021	2.65e-50	2.36e-48
SGK2	10110	serum/glucocorticoid regulated kinase 2	This gene encodes a serine/threonine protein kinase. Although this gene product is similar to serum- and glucocorticoid-induced protein kinase (SGK), this gene is not induced by serum or glucocorticoids. This gene is induced in response to signals that activate phosphatidylinositol 3-kinase, which is also true for SGK. Alternative splicing results in multiple transcript variants. [provided by Ref…	399.5	1.28206	-398.218	-7.70704	3.18e-50	2.82e-48
F13B	2165	coagulation factor XIII B chain	This gene encodes coagulation factor XIII B subunit. Coagulation factor XIII is the last zymogen to become activated in the blood coagulation cascade. Plasma factor XIII is a heterotetramer composed of 2 A subunits and 2 B subunits. The A subunits have catalytic function, and the B subunits do not have enzymatic activity and may serve as a plasma carrier molecules. Platelet factor XIII is compris…	2452.32	0	-2452.32	-12.6922	4.12e-50	3.65e-48
AKR1B1	231	aldo-keto reductase family 1 member B	This gene encodes a member of the aldo/keto reductase superfamily, which consists of more than 40 known enzymes and proteins. This member catalyzes the reduction of a number of aldehydes, including the aldehyde form of glucose, and is thereby implicated in the development of diabetic complications by catalyzing the reduction of glucose to sorbitol. Multiple pseudogenes have been identified for th…	1213.92	6185.61	4971.69	2.34386	4.75e-50	4.2e-48
NIPSNAP1	8508	nipsnap homolog 1	This gene encodes a member of the NipSnap family of proteins that may be involved in vesicular transport. A similar protein in mice inhibits the calcium channel TRPV6, and is also localized to the inner mitochondrial membrane where it may play a role in mitochondrial DNA maintenance. A pseudogene of this gene is located on the short arm of chromosome 17. Alternatively spliced transcript variants …	2805.61	94.6942	-2710.92	-4.83522	5.2e-50	4.57e-48
PTH1R	5745	parathyroid hormone 1 receptor	The protein encoded by this gene is a member of the G-protein coupled receptor family 2. This protein is a receptor for parathyroid hormone (PTH) and for parathyroid hormone-like hormone (PTHLH). The activity of this receptor is mediated by G proteins which activate adenylyl cyclase and also a phosphatidylinositol-calcium second messenger system. Defects in this receptor are known to be the cause…	837.973	59.4162	-778.557	-3.78693	6.79e-50	5.96e-48
ALDH8A1	64577	aldehyde dehydrogenase 8 family member A1	This gene encodes a member of the aldehyde dehydrogenase family of proteins. The encoded protein has been implicated in the synthesis of 9-cis-retinoic acid and in the breakdown of the amino acid tryptophan. This enzyme converts 9-cis-retinal into the retinoid X receptor ligand 9-cis-retinoic acid, and has approximately 40-fold higher activity with 9-cis-retinal than with all-trans-retinal. In ad…	2111.93	30.2696	-2081.66	-6.02959	1.03e-49	9.05e-48
NAGLU	4669	N-acetyl-alpha-glucosaminidase	This gene encodes an enzyme that degrades heparan sulfate by hydrolysis of terminal N-acetyl-D-glucosamine residues in N-acetyl-alpha-D-glucosaminides. Defects in this gene are the cause of mucopolysaccharidosis type IIIB (MPS-IIIB), also known as Sanfilippo syndrome B. This disease is characterized by the lysosomal accumulation and urinary excretion of heparan sulfate. [provided by RefSeq, Jul 2…	1798.65	251.788	-1546.86	-2.83096	1.15e-49	1.01e-47
SH3BGR	6450	SH3 domain binding glutamate rich protein	0	2113.54	8453.2	6339.66	1.99684	1.2e-49	1.05e-47
OTC	5009	ornithine carbamoyltransferase	This nuclear gene encodes a mitochondrial matrix enzyme. Missense, nonsense, and frameshift mutations in this enzyme lead to ornithine transcarbamylase deficiency, which causes hyperammonemia. Since the gene for this enzyme maps close to that for Duchenne muscular dystrophy, it may play a role in that disease also. [provided by RefSeq, Jul 2008]	2972.79	0	-2972.79	-12.8811	1.21e-49	1.06e-47
SLC19A1	6573	solute carrier family 19 member 1	The membrane protein encoded by this gene is a transporter of folate and is involved in the regulation of intracellular concentrations of folate. Three transcript variants encoding different isoforms have been found for this gene.[provided by RefSeq, Mar 2011]	826.333	76.281	-750.052	-3.41447	1.28e-49	1.12e-47
IGFBP3	3486	insulin like growth factor binding protein 3	This gene is a member of the insulin-like growth factor binding protein (IGFBP) family and encodes a protein with an IGFBP domain and a thyroglobulin type-I domain. The protein forms a ternary complex with insulin-like growth factor acid-labile subunit (IGFALS) and either insulin-like growth factor (IGF) I or II. In this form, it circulates in the plasma, prolonging the half-life of IGFs and alte…	6990.37	319.21	-6671.16	-4.41467	1.9e-49	1.64e-47
C8G	733	complement C8 gamma chain	The protein encoded by this gene belongs to the lipocalin family. It is one of the three subunits that constitutes complement component 8 (C8), which is composed of a disulfide-linked C8 alpha-gamma heterodimer and a non-covalently associated C8 beta chain. C8 participates in the formation of the membrane attack complex (MAC) on bacterial cell membranes. While subunits alpha and beta play a role …	3377.65	32.3433	-3345.3	-6.5925	2.63e-49	2.26e-47
F7	2155	coagulation factor VII	This gene encodes coagulation factor VII which is a vitamin K-dependent factor essential for hemostasis. This factor circulates in the blood in a zymogen form, and is converted to an active form by either factor IXa, factor Xa, factor XIIa, or thrombin by minor proteolysis. Upon activation of the factor VII, a heavy chain containing a catalytic domain and a light chain containing 2 EGF-like domai…	1888.07	0	-1888.07	-12.3945	3.21e-49	2.76e-47
LECT2	3950	leukocyte cell derived chemotaxin 2	This gene encodes a secreted, 16 kDa protein that acts as a chemotactic factor to neutrophils and stimulates the growth of chondrocytes and osteoblasts. This protein has high sequence similarity to the chondromodulin repeat regions of the chicken myb-induced myeloid 1 protein. A polymorphism in this gene may be associated with rheumatoid arthritis. [provided by RefSeq, Jul 2008]	2012	0	-2012	-12.4588	4.42e-49	3.79e-47
ATF5	22809	activating transcription factor 5	0	18077.9	535.018	-17542.9	-5.01605	4.55e-49	3.9e-47
LSR	51599	lipolysis stimulated lipoprotein receptor	0	1982.96	125.371	-1857.59	-3.94682	5.49e-49	4.69e-47
GLS2	27165	glutaminase 2	The protein encoded by this gene is a mitochondrial phosphate-activated glutaminase that catalyzes the hydrolysis of glutamine to stoichiometric amounts of glutamate and ammonia. Originally thought to be liver-specific, this protein has been found in other tissues as well. Alternative splicing results in multiple transcript variants that encode different isoforms. [provided by RefSeq, Jul 2013]	1044.79	1.9376	-1042.85	-8.67729	6.29e-49	5.36e-47
ABCG5	64240	ATP binding cassette subfamily G member 5	The protein encoded by this gene is a member of the superfamily of ATP-binding cassette (ABC) transporters. ABC proteins transport various molecules across extra- and intra-cellular membranes. ABC genes are divided into seven distinct subfamilies (ABC1, MDR/TAP, MRP, ALD, OABP, GCN20, White). This protein is a member of the White subfamily. The protein encoded by this gene functions as a half-tra…	2102.45	0	-2102.45	-12.4994	7.6e-49	6.45e-47
USH2A	7399	usherin	This gene encodes a protein that contains laminin EGF motifs, a pentaxin domain, and many fibronectin type III motifs. The protein is found in the basement membrane, and may be important in development and homeostasis of the inner ear and retina. Mutations within this gene have been associated with Usher syndrome type IIa and retinitis pigmentosa. Multiple transcript variants encoding different i…	735.179	0.375764	-734.803	-9.89258	7.61e-49	6.45e-47
SLC31A1	1317	solute carrier family 31 member 1	The protein encoded by this gene is a high-affinity copper transporter found in the cell membrane. The encoded protein functions as a homotrimer to effect the uptake of dietary copper. [provided by RefSeq, Aug 2011]	1843.79	184.324	-1659.47	-3.30102	1.07e-48	9.07e-47
PROZ	8858	protein Z, vitamin K dependent plasma glycoprotein	This gene encodes a liver vitamin K-dependent glycoprotein that is synthesized in the liver and secreted into the plasma. The encoded protein plays a role in regulating blood coagulation by complexing with protein Z-dependent protease inhibitor to directly inhibit activated factor X at the phospholipid surface. Deficiencies in this protein are associated with an increased risk of ischemic arteria…	1930.66	0	-1930.66	-12.4019	1.56e-48	1.32e-46
PBLD	64081	phenazine biosynthesis like protein domain containing	0	2000.37	100.336	-1900.04	-4.28524	2.27e-48	1.91e-46
DDC	1644	dopa decarboxylase	The encoded protein catalyzes the decarboxylation of L-3,4-dihydroxyphenylalanine (DOPA) to dopamine, L-5-hydroxytryptophan to serotonin and L-tryptophan to tryptamine. Defects in this gene are the cause of aromatic L-amino-acid decarboxylase deficiency (AADCD). AADCD deficiency is an inborn error in neurotransmitter metabolism that leads to combined serotonin and catecholamine deficiency. Multip…	704.031	1.72381	-702.307	-8.19408	4.87e-48	4.09e-46
C7	730	complement C7	This gene encodes a serum glycoprotein that forms a membrane attack complex together with complement components C5b, C6, C8, and C9 as part of the terminal complement pathway of the innate immune system. The protein encoded by this gene contains a cholesterol-dependent cytolysin/membrane attack complex/perforin-like (CDC/MACPF) domain and belongs to a large family of structurally related molecule…	1211.18	18.9214	-1192.26	-5.89711	5.59e-48	4.69e-46
ACSL5	51703	acyl-CoA synthetase long chain family member 5	The protein encoded by this gene is an isozyme of the long-chain fatty-acid-coenzyme A ligase family. Although differing in substrate specificity, subcellular localization, and tissue distribution, all isozymes of this family convert free long-chain fatty acids into fatty acyl-CoA esters, and thereby play a key role in lipid biosynthesis and fatty acid degradation. This isozyme is highly expresse…	3716.63	166.664	-3549.97	-4.43548	5.88e-48	4.92e-46
MARCO	8685	macrophage receptor with collagenous structure	The protein encoded by this gene is a member of the class A scavenger receptor family and is part of the innate antimicrobial immune system. The protein may bind both Gram-negative and Gram-positive bacteria via an extracellular, C-terminal, scavenger receptor cysteine-rich (SRCR) domain. In addition to short cytoplasmic and transmembrane domains, there is an extracellular spacer domain and a lon…	1449.93	24.0386	-1425.89	-5.85053	1.1e-47	9.17e-46
HSPB7	27129	heat shock protein family B (small) member 7	This gene encodes a small heat shock family B member that can heterodimerize with similar heat shock proteins. Defects in this gene are associated with advanced heart failure. In addition, the encoded protein may be a tumor suppressor in the p53 pathway, with defects in this gene being associated with renal cell carcinoma. [provided by RefSeq, Mar 2017]	3255.98	29987	26731	3.18735	1.38e-47	1.15e-45
SOWAHC	65124	sosondowah ankyrin repeat domain family member C	0	461.142	73.0113	-388.131	-2.6375	1.41e-47	1.17e-45
SLC43A3	29015	solute carrier family 43 member 3	0	1274.03	343.784	-930.244	-1.88502	1.52e-47	1.26e-45
CYP2C18	1562	cytochrome P450 family 2 subfamily C member 18	This gene encodes a member of the cytochrome P450 superfamily of enzymes. The cytochrome P450 proteins are monooxygenases which catalyze many reactions involved in drug metabolism and synthesis of cholesterol, steroids and other lipids. This protein localizes to the endoplasmic reticulum but its specific substrate has not yet been determined. The gene is located within a cluster of cytochrome P45…	1973.11	0	-1973.11	-12.3991	1.81e-47	1.5e-45
SNN	8303	stannin	0	562.399	2345	1782.61	2.05595	2.17e-47	1.79e-45
SYPL2	284612	synaptophysin like 2	0	3112.39	16162.6	13050.2	2.37015	2.76e-47	2.27e-45
OIT3	170392	oncoprotein induced transcript 3	This gene was identified due to its downregulation in hepatocarcinomas. The encoded protein may be involved in liver development and function. [provided by RefSeq, Sep 2016]	1493.36	0	-1493.36	-12.0982	3.22e-47	2.64e-45
SPATA13	221178	spermatogenesis associated 13	0	738.964	202.646	-536.318	-1.85778	3.69e-47	3.02e-45
GBP7	388646	guanylate binding protein 7	Guanylate-binding proteins, such as GBP7, are induced by interferon and hydrolyze GTP to both GDP and GMP (Olszewski et al., 2006 [PubMed 16689661]).[supplied by OMIM, Dec 2008]	1595.41	0	-1595.41	-12.1665	3.99e-47	3.26e-45
DENND2D	79961	DENN domain containing 2D	0	249.781	12.4436	-237.337	-4.34217	4.93e-47	4.02e-45
FOXA3	3171	forkhead box A3	This gene encodes a member of the forkhead class of DNA-binding proteins. These hepatocyte nuclear factors are transcriptional activators for liver-specific transcripts such as albumin and transthyretin, and they also interact with chromatin. Similar family members in mice have roles in the regulation of metabolism and in the differentiation of the pancreas and liver. The crystal structure of a s…	693.781	0.850793	-692.93	-9.75679	5.68e-47	4.62e-45
FASN	2194	fatty acid synthase	The enzyme encoded by this gene is a multifunctional protein. Its main function is to catalyze the synthesis of palmitate from acetyl-CoA and malonyl-CoA, in the presence of NADPH, into long-chain saturated fatty acids. In some cancer cell lines, this protein has been found to be fused with estrogen receptor-alpha (ER-alpha), in which the N-terminus of FAS is fused in-frame with the C-terminus of…	8983.8	479.032	-8504.77	-4.19445	5.79e-47	4.7e-45
SLC28A1	9154	solute carrier family 28 member 1	0	2079.91	57.4901	-2022.42	-5.11855	6.57e-47	5.32e-45
CYP4F3	4051	cytochrome P450 family 4 subfamily F member 3	This gene, CYP4F3, encodes a member of the cytochrome P450 superfamily of enzymes. The cytochrome P450 proteins are monooxygenases which catalyze many reactions involved in drug metabolism and synthesis of cholesterol, steroids and other lipids. This protein localizes to the endoplasmic reticulum. The enzyme starts the process of inactivating and degrading leukotriene B4, a potent mediator of inf…	1743.11	0	-1743.11	-12.2529	7.95e-47	6.43e-45
C16orf58	64755	chromosome 16 open reading frame 58	This gene encodes a putative transmembrane protein containing a conserved DUF647 domain that may be involved in protein-protein interaction. The encoded protein is related to a plant protein that participates in ultraviolet B light-sensing during root morphogenesis. [provided by RefSeq, Feb 2013]	2738.59	600.54	-2138.05	-2.18673	8.18e-47	6.6e-45
SLC16A13	201232	solute carrier family 16 member 13	0	655.673	22.5714	-633.102	-4.80885	8.62e-47	6.93e-45
EXTL1	2134	exostosin like glycosyltransferase 1	This gene is a member of the multiple exostoses (EXT) family of glycosyltransferases, which function in the chain polymerization of heparan sulfate and heparin. The encoded protein harbors alpha 1,4- N-acetylglucosaminyltransferase activity, and is involved in chain elongation of heparan sulfate and possibly heparin. [provided by RefSeq, Jul 2008]	154.706	950.703	795.997	2.61319	9.09e-47	7.29e-45
FCN2	2220	ficolin 2	The product of this gene belongs to the ficolin family of proteins. This family is characterized by the presence of a leader peptide, a short N-terminal segment, followed by a collagen-like region, and a C-terminal fibrinogen-like domain. This gene is predominantly expressed in the liver, and has been shown to have carbohydrate binding and opsonic activities. Alternatively spliced transcript vari…	1459.48	0	-1459.48	-12.062	9.93e-47	7.94e-45
CYP2B6	1555	cytochrome P450 family 2 subfamily B member 6	This gene, CYP2B6, encodes a member of the cytochrome P450 superfamily of enzymes. The cytochrome P450 proteins are monooxygenases which catalyze many reactions involved in drug metabolism and synthesis of cholesterol, steroids and other lipids. This protein localizes to the endoplasmic reticulum and its expression is induced by phenobarbital. The enzyme is known to metabolize some xenobiotics, s…	1929.4	0	-1929.4	-12.3566	1.02e-46	8.12e-45
ENTPD5	957	ectonucleoside triphosphate diphosphohydrolase 5 (inactive)	The protein encoded by this gene is similar to E-type nucleotidases (NTPases)/ecto-ATPase/apyrases. NTPases, such as CD39, mediate catabolism of extracellular nucleotides. ENTPD5 contains 4 apyrase-conserved regions which is characteristic of NTPases. [provided by RefSeq, Jan 2009]	3810.87	617.252	-3193.62	-2.61608	1.44e-46	1.15e-44
NECAB2	54550	N-terminal EF-hand calcium binding protein 2	The protein encoded by this gene is a neuronal calcium-binding protein that binds to and modulates the function of at least two receptors, adenosine A(2A) receptor and metabotropic glutamate receptor type 5. [provided by RefSeq, Jul 2016]	452.251	1.60232	-450.648	-7.92567	1.56e-46	1.24e-44
PTPRJ	5795	protein tyrosine phosphatase receptor type J	The protein encoded by this gene is a member of the protein tyrosine phosphatase (PTP) family. PTPs are known to be signaling molecules that regulate a variety of cellular processes, including cell growth, differentiation, mitotic cycle, and oncogenic transformation. This PTP possesses an extracellular region containing five fibronectin type III repeats, a single transmembrane region, and a singl…	755.325	98.6637	-656.662	-2.93801	2.31e-46	1.83e-44
INHBC	3626	inhibin subunit beta C	This gene encodes a member of the TGF-beta (transforming growth factor-beta) superfamily of proteins. The encoded preproprotein is proteolytically processed to generate a subunit of homodimeric and heterodimeric activin complexes. The heterodimeric complex may function in the inhibition of activin A signaling. Transgenic mice overexpressing this gene exhibit defects in testis, liver and prostate.…	1602.46	0	-1602.46	-12.1522	2.38e-46	1.88e-44
NR2F1	7025	nuclear receptor subfamily 2 group F member 1	The protein encoded by this gene is a nuclear hormone receptor and transcriptional regulator. The encoded protein acts as a homodimer and binds to 5'-AGGTCA-3' repeats. Defects in this gene are a cause of Bosch-Boonstra optic atrophy syndrome (BBOAS). [provided by RefSeq, Apr 2014]	233.979	2.32137	-231.658	-6.40691	2.55e-46	2.02e-44
ABCG8	64241	ATP binding cassette subfamily G member 8	The protein encoded by this gene is a member of the superfamily of ATP-binding cassette (ABC) transporters. ABC proteins transport various molecules across extra- and intra-cellular membranes. ABC genes are divided into seven distinct subfamilies (ABC1, MDR/TAP, MRP, ALD, OABP, GCN20, White). This protein is a member of the White subfamily. The protein encoded by this gene functions to exclude no…	1694.79	0	-1694.79	-12.2089	2.99e-46	2.36e-44
TTN	7273	titin	This gene encodes a large abundant protein of striated muscle. The product of this gene is divided into two regions, a N-terminal I-band and a C-terminal A-band. The I-band, which is the elastic part of the molecule, contains two regions of tandem immunoglobulin domains on either side of a PEVK region that is rich in proline, glutamate, valine and lysine. The A-band, which is thought to act as a …	5.92226e+06	521760	-5.4005e+06	-3.48312	3.25e-46	2.55e-44
CNDP1	84735	carnosine dipeptidase 1	This gene encodes a member of the M20 metalloprotease family. The encoded protein is specifically expressed in the brain, is a homodimeric dipeptidase which was identified as human carnosinase. This gene contains trinucleotide (CTG) repeat length polymorphism in the coding region. [provided by RefSeq, Jul 2008]	1918.02	0	-1918.02	-12.3373	3.29e-46	2.58e-44
CYP27A1	1593	cytochrome P450 family 27 subfamily A member 1	This gene encodes a member of the cytochrome P450 superfamily of enzymes. The cytochrome P450 proteins are monooxygenases which catalyze many reactions involved in drug metabolism and synthesis of cholesterol, steroids and other lipids. This mitochondrial protein oxidizes cholesterol intermediates as part of the bile synthesis pathway. Since the conversion of cholesterol to bile acids is the majo…	11264.2	1132.04	-10132.2	-3.29534	4.09e-46	3.2e-44
EPB41L4B	54566	erythrocyte membrane protein band 4.1 like 4B	0	1506.62	40.2023	-1466.42	-5.18277	5.93e-46	4.64e-44
GTF3C6	112495	general transcription factor IIIC subunit 6	RNA polymerases are unable to initiate RNA synthesis in the absence of additional proteins called general transcription factors (GTFs). GTFs assemble in a complex on the DNA promoter and recruit the RNA polymerase. GTF3C family proteins (e.g., GTF3C1, MIM 603246) are essential for RNA polymerase III to make a number of small nuclear and cytoplasmic RNAs, including 5S RNA (MIM 180420), tRNA, and a…	661.885	2079.51	1417.62	1.65006	8.91e-46	6.96e-44
XPNPEP2	7512	X-prolyl aminopeptidase 2	Aminopeptidase P is a hydrolase specific for N-terminal imido bonds, which are common to several collagen degradation products, neuropeptides, vasoactive peptides, and cytokines. Structurally, the enzyme is a member of the 'pita bread fold' family and occurs in mammalian tissues in both soluble and GPI-anchored membrane-bound forms. A membrane-bound and soluble form of this enzyme have been ident…	1217.03	14.0749	-1202.96	-6.27228	1.03e-45	8.06e-44
SLC13A3	64849	solute carrier family 13 member 3	Mammalian sodium-dicarboxylate cotransporters transport succinate and other Krebs cycle intermediates. They fall into 2 categories based on their substrate affinity: low affinity and high affinity. Both the low- and high-affinity transporters play an important role in the handling of citrate by the kidneys. The protein encoded by this gene represents the high-affinity form. Alternatively spliced …	1443.2	23.8222	-1419.38	-5.82565	1.14e-45	8.85e-44
PROS1	5627	protein S	This gene encodes a vitamin K-dependent plasma protein that functions as a cofactor for the anticoagulant protease, activated protein C (APC) to inhibit blood coagulation. It is found in plasma in both a free, functionally active form and also in an inactive form complexed with C4b-binding protein. Mutations in this gene result in autosomal dominant hereditary thrombophilia. An inactive pseudogen…	3641.04	246.9	-3394.14	-3.85059	1.53e-45	1.18e-43
PPDPF	79144	pancreatic progenitor cell differentiation and proliferation factor	0	530.261	2669.36	2139.1	2.32439	1.57e-45	1.22e-43
SRCIN1	80725	SRC kinase signaling inhibitor 1	0	213.878	3.51879	-210.359	-5.96875	1.67e-45	1.29e-43
KLB	152831	klotho beta	0	429.133	1.06862	-428.065	-8.55648	1.95e-45	1.5e-43
ACY1	95	aminoacylase 1	This gene encodes a cytosolic, homodimeric, zinc-binding enzyme that catalyzes the hydrolysis of acylated L-amino acids to L-amino acids and an acyl group, and has been postulated to function in the catabolism and salvage of acylated amino acids. This gene is located on chromosome 3p21.1, a region reduced to homozygosity in small-cell lung cancer (SCLC), and its expression has been reported to be…	4292.86	662.976	-3629.89	-2.68513	2.21e-45	1.7e-43
CUTC	51076	cutC copper transporter	Members of the CUT family of copper transporters are associated with copper homeostasis and are involved in the uptake, storage, delivery, and efflux of copper (Gupta et al., 1995 [PubMed 7635807]; Li et al., 2005 [PubMed 16182249]).[supplied by OMIM, Mar 2008]	1956.14	7845.71	5889.57	2.00005	2.65e-45	2.04e-43
GCHFR	2644	GTP cyclohydrolase I feedback regulator	GTP cyclohydrolase I feedback regulatory protein binds to and mediates tetrahydrobiopterin inhibition of GTP cyclohydrolase I. The regulatory protein, GCHFR, consists of a homodimer. It is postulated that GCHFR may play a role in regulating phenylalanine metabolism in the liver and in the production of biogenic amine neurotransmitters and nitric oxide. [provided by RefSeq, Jul 2008]	809.556	43.5805	-765.975	-4.21125	3.13e-45	2.4e-43
FGFR2	2263	fibroblast growth factor receptor 2	The protein encoded by this gene is a member of the fibroblast growth factor receptor family, where amino acid sequence is highly conserved between members and throughout evolution. FGFR family members differ from one another in their ligand affinities and tissue distribution. A full-length representative protein consists of an extracellular region, composed of three immunoglobulin-like domains, …	561.152	0.375764	-560.777	-9.52394	4.11e-45	3.14e-43
AGAP2	116986	ArfGAP with GTPase domain, ankyrin repeat and PH domain 2	The protein encoded by this gene belongs to the centaurin gamma-like family. It mediates anti-apoptotic effects of nerve growth factor by activating nuclear phosphoinositide 3-kinase. It is overexpressed in cancer cells, and promotes cancer cell invasion. Alternatively spliced transcript variants encoding different isoforms have been described for this gene. [provided by RefSeq, Aug 2011]	121.672	839.667	717.995	2.77826	4.8e-45	3.65e-43
FSD2	123722	fibronectin type III and SPRY domain containing 2	This gene encodes a protein that belongs to the FN3/SPRY family of proteins. Alternate splicing results in multiple transcript variants. [provided by RefSeq, Aug 2013]	1778.02	4986.44	3208.42	1.48711	4.97e-45	3.78e-43
CTH	1491	cystathionine gamma-lyase	This gene encodes a cytoplasmic enzyme in the trans-sulfuration pathway that converts cystathione derived from methionine into cysteine. Glutathione synthesis in the liver is dependent upon the availability of cysteine. Mutations in this gene cause cystathioninuria. Alternative splicing of this gene results in three transcript variants encoding different isoforms. [provided by RefSeq, Jun 2010]	1142.12	37.454	-1104.67	-4.88841	5.11e-45	3.88e-43
SMYD1	150572	SET and MYND domain containing 1	0	4750.54	23563.3	18812.8	2.3042	5.15e-45	3.9e-43
GNAO1	2775	G protein subunit alpha o1	The protein encoded by this gene represents the alpha subunit of the Go heterotrimeric G-protein signal-transducing complex. Defects in this gene are a cause of early-onset epileptic encephalopathy. Two transcript variants encoding different isoforms have been found for this gene. [provided by RefSeq, Aug 2015]	1181.9	140.016	-1041.88	-3.05037	7.53e-45	5.68e-43
CFHR5	81494	complement factor H related 5	This gene is a member of a small complement factor H (CFH) gene cluster on chromosome 1. Each member of this gene family contains multiple short consensus repeats (SCRs) typical of regulators of complement activation. The protein encoded by this gene has nine SCRs with the first two repeats having heparin binding properties, a region within repeats 5-7 having heparin binding and C reactive protei…	1591.35	0	-1591.35	-12.104	9.79e-45	7.38e-43
SLC38A10	124565	solute carrier family 38 member 10	0	2868.03	504.769	-2363.26	-2.49853	1e-44	7.53e-43
ARSE	415	arylsulfatase E	Arylsulfatase E is a member of the sulfatase family. It is glycosylated postranslationally and localized to the golgi apparatus. Sulfatases are essential for the correct composition of bone and cartilage matrix. X-linked chondrodysplasia punctata, a disease characterized by abnormalities in cartilage and bone development, has been linked to mutations in this gene. Alternative splicing results in …	1368.95	0	-1368.95	-11.9439	1.16e-44	8.7e-43
KLC4	89953	kinesin light chain 4	0	2514.53	629.614	-1884.91	-1.99486	1.34e-44	1e-42
FMO4	2329	flavin containing dimethylaniline monoxygenase 4	Metabolic N-oxidation of diet-derived amino-trimethylamine (TMA) is mediated by flavin-containing monooxygenase and is subject to an inherited FMO3 polymorphism in man. This results in a small subpopulation with reduced TMA N-oxidation capacity and causes fish odor syndrome (Trimethylaminuria). Three forms of the enzyme are encoded by genes clustered in the 1q23-q25 region. Flavin-containing mono…	517.28	14.6989	-502.581	-5.09097	1.4e-44	1.05e-42
LYVE1	10894	lymphatic vessel endothelial hyaluronan receptor 1	This gene encodes a type I integral membrane glycoprotein. The encoded protein acts as a receptor and binds to both soluble and immobilized hyaluronan. This protein may function in lymphatic hyaluronan transport and have a role in tumor metastasis. [provided by RefSeq, Jul 2008]	641.025	138.865	-502.16	-2.21082	2.08e-44	1.55e-42
AGXT2	64902	alanine--glyoxylate aminotransferase 2	The protein encoded by this gene is a class III pyridoxal-phosphate-dependent mitochondrial aminotransferase. It catalyzes the conversion of glyoxylate to glycine using L-alanine as the amino donor. It is an important regulator of methylarginines and is involved in the control of blood pressure in kidney. Polymorphisms in this gene affect methylarginine and beta-aminoisobutyrate metabolism, and a…	1450.55	0	-1450.55	-11.9978	2.2e-44	1.64e-42
BBOX1	8424	gamma-butyrobetaine hydroxylase 1	This gene encodes gamma butyrobetaine hydroxylase which catalyzes the formation of L-carnitine from gamma-butyrobetaine, the last step in the L-carnitine biosynthetic pathway. Carnitine is essential for the transport of activated fatty acids across the mitochondrial membrane during mitochondrial beta-oxidation. [provided by RefSeq, Jul 2008]	674.967	1.06862	-673.898	-9.07715	2.26e-44	1.68e-42
CYP51A1	1595	cytochrome P450 family 51 subfamily A member 1	This gene encodes a member of the cytochrome P450 superfamily of enzymes. The cytochrome P450 proteins are monooxygenases which catalyze many reactions involved in drug metabolism and synthesis of cholesterol, steroids and other lipids. This endoplasmic reticulum protein participates in the synthesis of cholesterol by catalyzing the removal of the 14alpha-methyl group from lanosterol. Homologous …	1720.23	242.724	-1477.5	-2.81694	2.65e-44	1.96e-42
DPP4	1803	dipeptidyl peptidase 4	The protein encoded by this gene is identical to adenosine deaminase complexing protein-2, and to the T-cell activation antigen CD26. It is an intrinsic membrane glycoprotein and a serine exopeptidase that cleaves X-proline dipeptides from the N-terminus of polypeptides. [provided by RefSeq, Jul 2008]	1220.22	40.3702	-1179.85	-4.87439	3.91e-44	2.89e-42
FCN3	8547	ficolin 3	Ficolins are a group of proteins which consist of a collagen-like domain and a fibrinogen-like domain. In human serum, there are two types of ficolins, both of which have lectin activity. The protein encoded by this gene is a thermolabile beta-2-macroglycoprotein found in all human serum and is a member of the ficolin/opsonin p35 lectin family. The protein, which was initially identified based on…	2177.15	16.7624	-2160.38	-6.8825	3.92e-44	2.9e-42
GCLC	2729	glutamate-cysteine ligase catalytic subunit	Glutamate-cysteine ligase, also known as gamma-glutamylcysteine synthetase is the first rate-limiting enzyme of glutathione synthesis. The enzyme consists of two subunits, a heavy catalytic subunit and a light regulatory subunit. This locus encodes the catalytic subunit, while the regulatory subunit is derived from a different gene located on chromosome 1p22-p21. Mutations at this locus have been…	1753.29	347.392	-1405.9	-2.32897	4.35e-44	3.21e-42
MYOZ2	51778	myozenin 2	The protein encoded by this gene belongs to a family of sarcomeric proteins that bind to calcineurin, a phosphatase involved in calcium-dependent signal transduction in diverse cell types. These family members tether calcineurin to alpha-actinin at the z-line of the sarcomere of cardiac and skeletal muscle cells, and thus they are important for calcineurin signaling. Mutations in this gene cause …	765.357	6751.95	5986.6	3.12508	5.36e-44	3.95e-42
NR1H4	9971	nuclear receptor subfamily 1 group H member 4	This gene encodes a ligand-activated transcription factor that shares structural features in common with nuclear hormone receptor family members. This protein functions as a receptor for bile acids, and when bound to bile acids, binds to DNA and regulates the expression of genes involved in bile acid synthesis and transport. Alternatively spliced transcript variants encoding different isoforms ha…	1271.75	0	-1271.75	-11.846	7.26e-44	5.34e-42
PRR26	414235	proline rich 26	0	141.831	10.5797	-131.252	-3.70471	1.08e-43	7.93e-42
PRDX4	10549	peroxiredoxin 4	The protein encoded by this gene is an antioxidant enzyme and belongs to the peroxiredoxin family. The protein is localized to the cytoplasm. Peroxidases of the peroxiredoxin family reduce hydrogen peroxide and alkyl hydroperoxides to water and alcohol with the use of reducing equivalents derived from thiol-containing donor molecules. This protein has been found to play a regulatory role in the a…	2188.32	369.208	-1819.11	-2.55587	1.44e-43	1.05e-41
SYT7	9066	synaptotagmin 7	This gene is a member of the synaptotagmin gene family and encodes a protein similar to other family members that mediate calcium-dependent regulation of membrane trafficking in synaptic transmission. A similar protein in rodents mediates hormone secretion and lysosome exocytosis. In humans, expression of this gene has been associated with prostate cancer. Alternatively spliced transcript variant…	4924.36	133.524	-4790.83	-5.13037	1.65e-43	1.21e-41
G6PC	2538	glucose-6-phosphatase catalytic subunit	Glucose-6-phosphatase (G6Pase) is a multi-subunit integral membrane protein of the endoplasmic reticulum that is composed of a catalytic subunit and transporters for G6P, inorganic phosphate, and glucose. This gene (G6PC) is one of the three glucose-6-phosphatase catalytic-subunit-encoding genes in human: G6PC, G6PC2 and G6PC3. Glucose-6-phosphatase catalyzes the hydrolysis of D-glucose 6-phospha…	1510.06	0	-1510.06	-12.0158	1.76e-43	1.28e-41
ANKRD23	200539	ankyrin repeat domain 23	This gene is a member of the muscle ankyrin repeat protein (MARP) family and encodes a protein with four tandem ankyrin-like repeats. The protein is localized to the nucleus, functioning as a transcriptional regulator. Expression of this protein is induced during recovery following starvation. [provided by RefSeq, Jul 2008]	5429.51	27088.7	21659.2	2.31221	1.84e-43	1.34e-41
ENTPD8	377841	ectonucleoside triphosphate diphosphohydrolase 8	0	541.629	0.759285	-540.87	-9.42132	2.25e-43	1.63e-41
HOXC8	3224	homeobox C8	This gene belongs to the homeobox family of genes. The homeobox genes encode a highly conserved family of transcription factors that play an important role in morphogenesis in all multicellular organisms. Mammals possess four similar homeobox gene clusters, HOXA, HOXB, HOXC and HOXD, which are located on different chromosomes and consist of 9 to 11 genes arranged in tandem. This gene is one of se…	32.2706	244.032	211.762	2.91172	2.54e-43	1.84e-41
METTL7B	196410	methyltransferase like 7B	0	1208.52	87.7848	-1120.74	-3.74539	3.92e-43	2.83e-41
EPS8L2	64787	EPS8 like 2	This gene encodes a member of the EPS8 gene family. The encoded protein, like other members of the family, is thought to link growth factor stimulation to actin organization, generating functional redundancy in the pathways that regulate actin cytoskeletal remodeling. [provided by RefSeq, Dec 2008]	1171.81	8.71148	-1163.1	-6.80753	5.92e-43	4.28e-41
CDHR2	54825	cadherin related family member 2	This gene is a member of the protocadherin family, which represents a subset of the larger cadherin superfamily. The members of the protocadherin family encode non-classical cadherins that function as calcium-dependent cell-cell adhesion molecules. This protocadherin represents a new candidate for tumor suppression. Alternatively spliced transcript variants that encode the same protein have been …	1715.09	0	-1715.09	-12.1318	6.22e-43	4.48e-41
UGDH	7358	UDP-glucose 6-dehydrogenase	The protein encoded by this gene converts UDP-glucose to UDP-glucuronate and thereby participates in the biosynthesis of glycosaminoglycans such as hyaluronan, chondroitin sulfate, and heparan sulfate. These glycosylated compounds are common components of the extracellular matrix and likely play roles in signal transduction, cell migration, and cancer growth and metastasis. The expression of this…	1117.48	105.208	-1012.27	-3.37725	6.8e-43	4.89e-41
ITM2A	9452	integral membrane protein 2A	This gene encodes a type II membrane protein that belongs to the ITM2 family. Studies in mouse suggest that it may be involved in osteo- and chondrogenic differentiation. Alternatively spliced transcript variants encoding different isoforms have been found for this gene. [provided by RefSeq, Jan 2010]	211.456	1107.16	895.707	2.38434	7.55e-43	5.43e-41
ARSD	414	arylsulfatase D	The protein encoded by this gene is a member of the sulfatase family. Sulfatases are essential for the correct composition of bone and cartilage matrix. The encoded protein is postranslationally glycosylated and localized to the lysosome. This gene is located within a cluster of similar arylsulfatase genes on chromosome X. A related pseudogene has been identified in the pseudoautosomal region of …	1714.47	84.1764	-1630.29	-4.29662	8.5e-43	6.09e-41
ACOT12	134526	acyl-CoA thioesterase 12	0	1364.16	0	-1364.16	-11.8912	8.67e-43	6.21e-41
LIPG	9388	lipase G, endothelial type	The protein encoded by this gene has substantial phospholipase activity and may be involved in lipoprotein metabolism and vascular biology. This protein is designated a member of the TG lipase family by its sequence and characteristic lid region which provides substrate specificity for enzymes of the TG lipase family. [provided by RefSeq, Jul 2008]	1003.1	14.6151	-988.486	-6.01638	1.06e-42	7.56e-41
SALL1	6299	spalt like transcription factor 1	The protein encoded by this gene is a zinc finger transcriptional repressor and may be part of the NuRD histone deacetylase complex (HDAC). Defects in this gene are a cause of Townes-Brocks syndrome (TBS) as well as bronchio-oto-renal syndrome (BOR). Two transcript variants encoding different isoforms have been found for this gene. [provided by RefSeq, Jul 2008]	686.581	0.375764	-686.205	-9.74657	1.2e-42	8.52e-41
SMLR1	100507203	small leucine rich protein 1	0	1180.41	0	-1180.41	-11.7357	1.22e-42	8.63e-41
ELL2	22936	elongation factor for RNA polymerase II 2	0	1826.56	227.677	-1598.89	-2.98666	1.24e-42	8.8e-41
ITGA7	3679	integrin subunit alpha 7	The protein encoded by this gene belongs to the integrin alpha chain family. Integrins are heterodimeric integral membrane proteins composed of an alpha chain and a beta chain. They mediate a wide spectrum of cell-cell and cell-matrix interactions, and thus play a role in cell migration, morphologic development, differentiation, and metastasis. This protein functions as a receptor for the basemen…	2326.26	8893.82	6567.56	1.93122	1.31e-42	9.25e-41
SERP1	27230	stress associated endoplasmic reticulum protein 1	0	2042.28	414.245	-1628.04	-2.29344	1.34e-42	9.46e-41
UBA7	7318	ubiquitin like modifier activating enzyme 7	The modification of proteins with ubiquitin is an important cellular mechanism for targeting abnormal or short-lived proteins for degradation. Ubiquitination involves at least three classes of enzymes: ubiquitin-activating enzymes, or E1s, ubiquitin-conjugating enzymes, or E2s, and ubiquitin-protein ligases, or E3s. This gene encodes a member of the E1 ubiquitin-activating enzyme family. The enco…	1286.6	388.519	-898.083	-1.73084	1.67e-42	1.17e-40
MASP2	10747	mannan binding lectin serine peptidase 2	This gene encodes a member of the peptidase S1 family of serine proteases. The encoded preproprotein is proteolytically processed to generate A and B chains that heterodimerize to form the mature protease. This protease cleaves complement components C2 and C4 in order to generate C3 convertase in the lectin pathway of the complement system. The encoded protease also plays a role in the coagulatio…	3611.01	99.6046	-3511.4	-5.11078	1.67e-42	1.17e-40
GPX2	2877	glutathione peroxidase 2	The protein encoded by this gene belongs to the glutathione peroxidase family, members of which catalyze the reduction of organic hydroperoxides and hydrogen peroxide (H2O2) by glutathione, and thereby protect cells against oxidative damage. Several isozymes of this gene family exist in vertebrates, which vary in cellular location and substrate specificity. This isozyme is predominantly expressed…	1246.88	0	-1246.88	-11.7879	1.85e-42	1.3e-40
ATP1A2	477	ATPase Na+/K+ transporting subunit alpha 2	The protein encoded by this gene belongs to the family of P-type cation transport ATPases, and to the subfamily of Na+/K+ -ATPases. Na+/K+ -ATPase is an integral membrane protein responsible for establishing and maintaining the electrochemical gradients of Na and K ions across the plasma membrane. These gradients are essential for osmoregulation, for sodium-coupled transport of a variety of organ…	10804.6	46271.8	35467.2	2.09338	2.07e-42	1.45e-40
SEPP1	6414	selenoprotein P	This gene encodes a selenoprotein that is predominantly expressed in the liver and secreted into the plasma. This selenoprotein is unique in that it contains multiple selenocysteine (Sec) residues per polypeptide (10 in human), and accounts for most of the selenium in plasma. It has been implicated as an extracellular antioxidant, and in the transport of selenium to extra-hepatic tissues via apol…	36123.4	2819.59	-33303.8	-3.65168	2.24e-42	1.56e-40
MYRF	745	myelin regulatory factor	This gene encodes a transcription factor that is required for central nervous system myelination and may regulate oligodendrocyte differentiation. It is thought to act by increasing the expression of genes that effect myelin production but may also directly promote myelin gene expression. Loss of a similar gene in mouse models results in severe demyelination. Alternative splicing results in multi…	564.855	2.91712	-561.938	-7.46572	2.83e-42	1.97e-40
CRP	1401	C-reactive protein	The protein encoded by this gene belongs to the pentaxin family. It is involved in several host defense related functions based on its ability to recognize foreign pathogens and damaged cells of the host and to initiate their elimination by interacting with humoral and cellular effector systems in the blood. Consequently, the level of this protein in plasma increases greatly during acute phase re…	13467	0	-13467	-13.9577	3.46e-42	2.4e-40
TTC36	143941	tetratricopeptide repeat domain 36	The protein encoded by this gene has three tetratricopeptide repeats and is a chaperone for heat shock protein 70. The encoded protein may function as a tumor suppressor in hepatocellular carcinoma (HCC) since it promotes apoptosis but is downregulated in HCC. [provided by RefSeq, Sep 2016]	1139.1	0	-1139.1	-11.685	3.79e-42	2.63e-40
SFXN2	118980	sideroflexin 2	0	498.914	18.7395	-480.175	-4.7188	4.74e-42	3.28e-40
MB	4151	myoglobin	This gene encodes a member of the globin superfamily and is expressed in skeletal and cardiac muscles. The encoded protein is a haemoprotein contributing to intracellular oxygen storage and transcellular facilitated diffusion of oxygen. At least three alternatively spliced transcript variants encoding the same protein have been reported. [provided by RefSeq, Jul 2008]	76273.3	466055	389782	2.60138	5.32e-42	3.67e-40
PTPRQ	374462	protein tyrosine phosphatase receptor type Q	This locus encodes a member of the type III receptor-like protein-tyrosine phosphatase family. The encoded protein catalyzes the dephosphorylation of phosphotyrosine and phosphatidylinositol and plays roles in cellular proliferation and differentiation. Mutations at this locus have been linked to autosomal recessive deafness. [provided by RefSeq, Mar 2014]	190.344	9.52835	-180.816	-4.30152	5.77e-42	3.97e-40
MT1E	4493	metallothionein 1E	0	6158.38	152.147	-6006.23	-5.2539	5.89e-42	4.04e-40
UGT1A9	54600	UDP glucuronosyltransferase family 1 member A9	This gene encodes a UDP-glucuronosyltransferase, an enzyme of the glucuronidation pathway that transforms small lipophilic molecules, such as steroids, bilirubin, hormones, and drugs, into water-soluble, excretable metabolites. This gene is part of a complex locus that encodes several UDP-glucuronosyltransferases. The locus includes thirteen unique alternate first exons followed by four common ex…	1799.03	0	-1799.03	-12.1506	6.4e-42	4.39e-40
AJUBA	84962	ajuba LIM protein	0	523.458	63.9178	-459.541	-3.01021	8.76e-42	6e-40
HSPB8	26353	heat shock protein family B (small) member 8	The protein encoded by this gene belongs to the superfamily of small heat-shock proteins containing a conservative alpha-crystallin domain at the C-terminal part of the molecule. The expression of this gene in induced by estrogen in estrogen receptor-positive breast cancer cells, and this protein also functions as a chaperone in association with Bag3, a stimulator of macroautophagy. Thus, this ge…	2679.53	17262.6	14583.1	2.67691	1.26e-41	8.62e-40
HSD17B2	3294	hydroxysteroid 17-beta dehydrogenase 2	0	1600.63	0	-1600.63	-12.022	1.34e-41	9.16e-40
BLNK	29760	B cell linker	This gene encodes a cytoplasmic linker or adaptor protein that plays a critical role in B cell development. This protein bridges B cell receptor-associated kinase activation with downstream signaling pathways, thereby affecting various biological functions. The phosphorylation of five tyrosine residues is necessary for this protein to nucleate distinct signaling effectors following B cell recepto…	348.329	6.45656	-341.872	-5.72084	1.52e-41	1.03e-39
ADGRV1	84059	adhesion G protein-coupled receptor V1	This gene encodes a member of the G-protein coupled receptor superfamily. The encoded protein contains a 7-transmembrane receptor domain, binds calcium and is expressed in the central nervous system. Mutations in this gene are associated with Usher syndrome 2 and familial febrile seizures. Several alternatively spliced transcripts have been described. [provided by RefSeq, Jul 2008]	411.554	0.375764	-411.178	-9.10522	1.56e-41	1.06e-39
SIGMAR1	10280	sigma non-opioid intracellular receptor 1	This gene encodes a receptor protein that interacts with a variety of psychotomimetic drugs, including cocaine and amphetamines. The receptor is believed to play an important role in the cellular functions of various tissues associated with the endocrine, immune, and nervous systems. As indicated by its previous name, opioid receptor sigma 1 (OPRS1), the product of this gene was erroneously thoug…	1977.57	243.36	-1734.21	-3.00992	1.58e-41	1.07e-39
MTHFS	10588	methenyltetrahydrofolate synthetase	The protein encoded by this gene is an enzyme that catalyzes the conversion of 5-formyltetrahydrofolate to 5,10-methenyltetrahydrofolate, a precursor of reduced folates involved in 1-carbon metabolism. An increased activity of the encoded protein can result in an increased folate turnover rate and folate depletion. Three transcript variants encoding two different isoforms have been found for this…	1697.33	297.532	-1399.8	-2.50436	1.58e-41	1.07e-39
ZNF532	55205	zinc finger protein 532	0	1022.14	2716.07	1693.93	1.40808	1.8e-41	1.22e-39
GOLT1A	127845	golgi transport 1A	0	954.775	0	-954.775	-11.4796	1.9e-41	1.28e-39
ABHD15	116236	abhydrolase domain containing 15	0	843.544	108.339	-735.206	-2.94207	2.25e-41	1.51e-39
PROB1	389333	proline rich basic protein 1	0	1241.03	6250.32	5009.29	2.32556	2.26e-41	1.52e-39
KIF12	113220	kinesin family member 12	This gene encodes a member of the kinesin superfamily of microtubule-associated molecular motors with functions related to the microtubule cytosekelton. Members of this superfamily play important roles in intracellular transport and cell division. A similar protein in mouse functions in the beta cell antioxidant signaling cascade, acting as a scaffold for the transcription factor specificity prot…	987.714	0	-987.714	-11.5135	2.31e-41	1.55e-39
EDEM1	9695	ER degradation enhancing alpha-mannosidase like protein 1	0	1715.23	264.454	-1450.78	-2.6846	2.34e-41	1.57e-39
GGCX	2677	gamma-glutamyl carboxylase	This gene encodes an integral membrane protein of the rough endoplasmic reticulum that carboxylates glutamate residues of vitamin K-dependent proteins to gamma carboxyl glutamate, a modification that is required for their activity. The vitamin K-dependent protein substrates have a propeptide that binds the enzyme, with carbon dioxide, dioxide, and reduced vitamin K acting as co-substrates. Vitami…	2943.98	507.785	-2436.19	-2.52585	2.48e-41	1.66e-39
FABP4	2167	fatty acid binding protein 4	FABP4 encodes the fatty acid binding protein found in adipocytes. Fatty acid binding proteins are a family of small, highly conserved, cytoplasmic proteins that bind long-chain fatty acids and other hydrophobic ligands. It is thought that FABPs roles include fatty acid uptake, transport, and metabolism. [provided by RefSeq, Jul 2008]	231.098	915.367	684.269	1.9871	2.86e-41	1.9e-39
ANK1	286	ankyrin 1	Ankyrins are a family of proteins that link the integral membrane proteins to the underlying spectrin-actin cytoskeleton and play key roles in activities such as cell motility, activation, proliferation, contact and the maintenance of specialized membrane domains. Multiple isoforms of ankyrin with different affinities for various target proteins are expressed in a tissue-specific, developmentally…	3506.34	14511.8	11005.4	2.04426	3.94e-41	2.62e-39
EHHADH	1962	enoyl-CoA hydratase and 3-hydroxyacyl CoA dehydrogenase	The protein encoded by this gene is a bifunctional enzyme and is one of the four enzymes of the peroxisomal beta-oxidation pathway. The N-terminal region of the encoded protein contains enoyl-CoA hydratase activity while the C-terminal region contains 3-hydroxyacyl-CoA dehydrogenase activity. Defects in this gene are a cause of peroxisomal disorders such as Zellweger syndrome. Two transcript vari…	4790.29	99.312	-4690.98	-5.5012	4.08e-41	2.71e-39
PLS1	5357	plastin 1	Plastins are a family of actin-binding proteins that are conserved throughout eukaryote evolution and expressed in most tissues of higher eukaryotes. In humans, two ubiquitous plastin isoforms (L and T) have been identified. The protein encoded by this gene is a third distinct plastin isoform, which is specifically expressed at high levels in the small intestine. Alternatively spliced transcript …	245.469	15.2325	-230.236	-3.99503	5.68e-41	3.77e-39
CYB5R1	51706	cytochrome b5 reductase 1	0	2790.93	13438.4	10647.5	2.26092	6.5e-41	4.3e-39
KLC2	64837	kinesin light chain 2	The protein encoded by this gene is a light chain of kinesin, a molecular motor responsible for moving vesicles and organelles along microtubules. Defects in this gene are a cause of spastic paraplegia, optic atrophy, and neuropathy (SPOAN) syndrome. [provided by RefSeq, Mar 2016]	263.805	1145.93	882.126	2.11153	7.25e-41	4.79e-39
CASQ2	845	calsequestrin 2	The protein encoded by this gene specifies the cardiac muscle family member of the calsequestrin family. Calsequestrin is localized to the sarcoplasmic reticulum in cardiac and slow skeletal muscle cells. The protein is a calcium binding protein that stores calcium for muscle function. Mutations in this gene cause stress-induced polymorphic ventricular tachycardia, also referred to as catecholami…	852.009	6952.86	6100.85	3.01313	7.49e-41	4.94e-39
TM4SF5	9032	transmembrane 4 L six family member 5	The protein encoded by this gene is a member of the transmembrane 4 superfamily, also known as the tetraspanin family. Most of these members are cell-surface proteins that are characterized by the presence of four hydrophobic domains. The proteins mediate signal transduction events that play a role in the regulation of cell development, activation, growth and motility. This encoded protein is a c…	928.027	0	-928.027	-11.4323	8.62e-41	5.68e-39
PRKACA	5566	protein kinase cAMP-activated catalytic subunit alpha	This gene encodes one of the catalytic subunits of protein kinase A, which exists as a tetrameric holoenzyme with two regulatory subunits and two catalytic subunits, in its inactive form. cAMP causes the dissociation of the inactive holoenzyme into a dimer of regulatory subunits bound to four cAMP and two free monomeric catalytic subunits. Four different regulatory subunits and three catalytic su…	1715.39	7852.27	6136.87	2.18879	9.36e-41	6.14e-39
NT5E	4907	5'-nucleotidase ecto	The protein encoded by this gene is a plasma membrane protein that catalyzes the conversion of extracellular nucleotides to membrane-permeable nucleosides. The encoded protein is used as a determinant of lymphocyte differentiation. Defects in this gene can lead to the calcification of joints and arteries. Two transcript variants encoding different isoforms have been found for this gene.[provided …	695.048	63.4351	-631.613	-3.43194	1.03e-40	6.72e-39
MAMSTR	284358	MEF2 activating motif and SAP domain containing transcriptional regulator	0	172.14	1507.24	1335.1	3.11315	1.2e-40	7.83e-39
ADPRHL1	113622	ADP-ribosylhydrolase like 1	ADP-ribosylation is a reversible posttranslational modification used to regulate protein function. ADP-ribosyltransferases (see ART1; MIM 601625) transfer ADP-ribose from NAD+ to the target protein, and ADP-ribosylhydrolases, such as ADPRHL1, reverse the reaction (Glowacki et al., 2002 [PubMed 12070318]).[supplied by OMIM, Mar 2008]	1945.83	10576.6	8630.72	2.43434	1.29e-40	8.4e-39
EPHA1	2041	EPH receptor A1	This gene belongs to the ephrin receptor subfamily of the protein-tyrosine kinase family. EPH and EPH-related receptors have been implicated in mediating developmental events, particularly in the nervous system. Receptors in the EPH subfamily typically have a single kinase domain and an extracellular region containing a Cys-rich domain and 2 fibronectin type III repeats. The ephrin receptors are …	574.867	21.8324	-553.035	-4.7026	1.44e-40	9.38e-39
STAT6	6778	signal transducer and activator of transcription 6	The protein encoded by this gene is a member of the STAT family of transcription factors. In response to cytokines and growth factors, STAT family members are phosphorylated by the receptor associated kinases, and then form homo- or heterodimers that translocate to the cell nucleus where they act as transcription activators. This protein plays a central role in exerting IL4 mediated biological re…	2254.07	564.819	-1689.25	-1.99548	1.65e-40	1.07e-38
GPIHBP1	338328	glycosylphosphatidylinositol anchored high density lipoprotein binding protein 1	This gene encodes a capillary endothelial cell protein that facilitates the lipolytic processing of triglyceride-rich lipoproteins. The encoded protein is a glycosylphosphatidylinositol-anchored protein that is a member of the lymphocyte antigen 6 (Ly6) family. This protein plays a major role in transporting lipoprotein lipase (LPL) from the subendothelial spaces to the capillary lumen. Mutations…	117.719	919.558	801.839	2.95591	1.88e-40	1.22e-38
CRHBP	1393	corticotropin releasing hormone binding protein	Corticotropin-releasing hormone is a potent stimulator of synthesis and secretion of preopiomelanocortin-derived peptides. Although CRH concentrations in the human peripheral circulation are normally low, they increase throughout pregnancy and fall rapidly after parturition. Maternal plasma CRH probably originates from the placenta. Human plasma contains a CRH-binding protein which inactivates CR…	1341.46	20.8733	-1320.59	-5.92741	1.91e-40	1.24e-38
PSME2	5721	proteasome activator subunit 2	The 26S proteasome is a multicatalytic proteinase complex with a highly ordered structure composed of 2 complexes, a 20S core and a 19S regulator. The 20S core is composed of 4 rings of 28 non-identical subunits; 2 rings are composed of 7 alpha subunits and 2 rings are composed of 7 beta subunits. The 19S regulator is composed of a base, which contains 6 ATPase subunits and 2 non-ATPase subunits,…	1926.91	565.615	-1361.3	-1.76652	2.02e-40	1.31e-38
MYOM3	127294	myomesin 3	0	3010.68	15685	12674.3	2.37354	2.39e-40	1.54e-38
SLC17A2	10246	solute carrier family 17 member 2	0	869.116	0	-869.116	-11.3491	2.66e-40	1.72e-38
CD5L	922	CD5 molecule like	0	972.371	0	-972.371	-11.4657	3.37e-40	2.17e-38
LBP	3929	lipopolysaccharide binding protein	The protein encoded by this gene is involved in the acute-phase immunologic response to gram-negative bacterial infections. Gram-negative bacteria contain a glycolipid, lipopolysaccharide (LPS), on their outer cell wall. Together with bactericidal permeability-increasing protein (BPI), the encoded protein binds LPS and interacts with the CD14 receptor, probably playing a role in regulating LPS-de…	8526.61	82.2631	-8444.35	-6.52061	4.29e-40	2.76e-38
PIGR	5284	polymeric immunoglobulin receptor	This gene is a member of the immunoglobulin superfamily. The encoded poly-Ig receptor binds polymeric immunoglobulin molecules at the basolateral surface of epithelial cells; the complex is then transported across the cell to be secreted at the apical surface. A significant association was found between immunoglobulin A nephropathy and several SNPs in this gene.[provided by RefSeq, Sep 2009]	958.23	0	-958.23	-11.4479	4.34e-40	2.79e-38
CPN1	1369	carboxypeptidase N subunit 1	Carboxypeptidase N is a plasma metallo-protease that cleaves basic amino acids from the C terminal of peptides and proteins. The enzyme is important in the regulation of peptides like kinins and anaphylatoxins, and has also been known as kininase-1 and anaphylatoxin inactivator. This enzyme is a tetramer comprised of two identical regulatory subunits and two identical catalytic subunits; this gen…	854.459	0	-854.459	-11.3202	6.84e-40	4.38e-38
RGN	9104	regucalcin	The protein encoded by this gene is a highly conserved, calcium-binding protein, that is preferentially expressed in the liver and kidney. It may have an important role in calcium homeostasis. Studies in rat indicate that this protein may also play a role in aging, as it shows age-associated down-regulation. This gene is part of a gene cluster on chromosome Xp11.3-Xp11.23. Alternative splicing re…	4805.06	344.085	-4460.98	-3.77087	7.56e-40	4.84e-38
SLC17A4	10050	solute carrier family 17 member 4	Phosphate homeostasis is maintained by regulating intake, intestinal absorption, bone deposition and resorption, and renal excretion of phosphate. The central molecule in the control of phosphate excretion from the kidney is the sodium/phosphate cotransporter NPT1 (SLC17A1; MIM 182308), which is located in the renal proximal tubule. NPT1 uses the transmembrane electrochemical potential gradient o…	856.343	0	-856.343	-11.3204	8.27e-40	5.28e-38
CNKSR1	10256	connector enhancer of kinase suppressor of Ras 1	This gene encodes a protein containing several motifs involved in protein-protein interaction, including PDZ, PH (Pleckstrin homology), and SAM (sterile alpha motif) domains. The encoded protein acts as a scaffold component for receptor tyrosine kinase signaling and may mediate crosstalk between different signaling pathways. Alternative splicing results in multiple transcript variants. [provided …	377.429	1745.84	1368.41	2.20515	8.57e-40	5.46e-38
DAO	1610	D-amino acid oxidase	This gene encodes the peroxisomal enzyme D-amino acid oxidase. The enzyme is a flavoprotein which uses flavin adenine dinucleotide (FAD) as its prosthetic group. Its substrates include a wide variety of D-amino acids, but it is inactive on the naturally occurring L-amino acids. Its biological function is not known; it may act as a detoxifying agent which removes D-amino acids that accumulate duri…	1175.62	0	-1175.62	-11.6518	8.65e-40	5.51e-38
ERP29	10961	endoplasmic reticulum protein 29	This gene encodes a protein which localizes to the lumen of the endoplasmic reticulum (ER). It is a member of the protein disulfide isomerase (PDI) protein family but lacks an active thioredoxin motif, suggesting that this protein does not function as a disulfide isomerase. The canonical protein dimerizes and is thought to play a role in the processing of secretory proteins within the ER. Alterna…	3707.84	746.144	-2961.7	-2.30668	8.92e-40	5.67e-38
CD163	9332	CD163 molecule	The protein encoded by this gene is a member of the scavenger receptor cysteine-rich (SRCR) superfamily, and is exclusively expressed in monocytes and macrophages. It functions as an acute phase-regulated receptor involved in the clearance and endocytosis of hemoglobin/haptoglobin complexes by macrophages, and may thereby protect tissues from free hemoglobin-mediated oxidative damage. This protei…	1158.46	77.4081	-1081.06	-3.86574	1.28e-39	8.1e-38
FNDC4	64838	fibronectin type III domain containing 4	0	538.189	34.2901	-503.899	-3.96259	1.5e-39	9.47e-38
MPZL2	10205	myelin protein zero like 2	Thymus development depends on a complex series of interactions between thymocytes and the stromal component of the organ. Epithelial V-like antigen (EVA) is expressed in thymus epithelium and strongly downregulated by thymocyte developmental progression. This gene is expressed in the thymus and in several epithelial structures early in embryogenesis. It is highly homologous to the myelin protein …	265.651	24.6507	-241	-3.38467	1.64e-39	1.04e-37
CELSR1	9620	cadherin EGF LAG seven-pass G-type receptor 1	The protein encoded by this gene is a member of the flamingo subfamily, part of the cadherin superfamily. The flamingo subfamily consists of nonclassic-type cadherins; a subpopulation that does not interact with catenins. The flamingo cadherins are located at the plasma membrane and have nine cadherin domains, seven epidermal growth factor-like repeats and two laminin A G-type repeats in their ec…	351.564	1.00204	-350.562	-7.7827	1.66e-39	1.05e-37
ABCA6	23460	ATP binding cassette subfamily A member 6	The membrane-associated protein encoded by this gene is a member of the superfamily of ATP-binding cassette (ABC) transporters. ABC proteins transport various molecules across extra- and intracellular membranes. ABC genes are divided into seven distinct subfamilies (ABC1, MDR/TAP, MRP, ALD, OABP, GCN20, and White). This encoded protein is a member of the ABC1 subfamily. Members of the ABC1 subfam…	2163.8	181.577	-1982.22	-3.54804	1.73e-39	1.09e-37
RRAD	6236	RRAD, Ras related glycolysis inhibitor and calcium channel regulator	0	803.552	5722.86	4919.31	2.81927	2.5e-39	1.57e-37
PACSIN3	29763	protein kinase C and casein kinase substrate in neurons 3	This gene is a member of the protein kinase C and casein kinase substrate in neurons family. The encoded protein is involved in linking the actin cytoskeleton with vesicle formation. Alternative splicing results in multiple transcript variants. [provided by RefSeq, May 2010]	2224.62	10261	8036.36	2.19928	3.27e-39	2.05e-37
ENHO	375704	energy homeostasis associated	0	350.676	4.12921	-346.546	-6.17347	3.77e-39	2.36e-37
ABCB4	5244	ATP binding cassette subfamily B member 4	The membrane-associated protein encoded by this gene is a member of the superfamily of ATP-binding cassette (ABC) transporters. ABC proteins transport various molecules across extra- and intra-cellular membranes. ABC genes are divided into seven distinct subfamilies (ABC1, MDR/TAP, MRP, ALD, OABP, GCN20, White). This protein is a member of the MDR/TAP subfamily. Members of the MDR/TAP subfamily a…	2091.73	253.756	-1837.97	-3.02748	3.78e-39	2.36e-37
HIST1H1E	3008	H1.4 linker histone, cluster member	Histones are basic nuclear proteins responsible for nucleosome structure of the chromosomal fiber in eukaryotes. Two molecules of each of the four core histones (H2A, H2B, H3, and H4) form an octamer, around which approximately 146 bp of DNA is wrapped in repeating units, called nucleosomes. The linker histone, H1, interacts with linker DNA between nucleosomes and functions in the compaction of c…	210.063	1.09028	-208.972	-7.06586	4.18e-39	2.61e-37
C1orf115	79762	chromosome 1 open reading frame 115	0	2255.58	584.082	-1671.5	-1.94416	5.38e-39	3.36e-37
VIL1	7429	villin 1	This gene encodes a member of a family of calcium-regulated actin-binding proteins. This protein represents a dominant part of the brush border cytoskeleton which functions in the capping, severing, and bundling of actin filaments. Two mRNAs of 2.7 kb and 3.5 kb have been observed; they result from utilization of alternate poly-adenylation signals present in the terminal exon. [provided by RefSeq…	887.251	0	-887.251	-11.3361	5.56e-39	3.46e-37
FSIP2	401024	fibrous sheath interacting protein 2	This gene encodes a protein associated with the sperm fibrous sheath. Genes encoding most of the fibrous-sheath associated proteins genes are transcribed only during the postmeiotic period of spermatogenesis. The protein encoded by this gene is specific to spermatogenic cells. Copy number variation in this gene may be associated with testicular germ cell tumors. Pseudogenes associated with this g…	177.444	1.63525	-175.809	-6.41199	6.78e-39	4.21e-37
SLCO4C1	353189	solute carrier organic anion transporter family member 4C1	SLCO4C1 belongs to the organic anion transporter (OATP) family. OATPs are involved in the membrane transport of bile acids, conjugated steroids, thyroid hormone, eicosanoids, peptides, and numerous drugs in many tissues (Mikkaichi et al., 2004 [PubMed 14993604]).[supplied by OMIM, Mar 2008]	203.128	2.57188	-200.556	-6.04137	7.38e-39	4.58e-37
GPR182	11318	G protein-coupled receptor 182	Adrenomedullin is a potent vasodilator peptide that exerts major effects on cardiovascular function. This gene encodes a seven-transmembrane protein that belongs to the family 1 of G-protein coupled receptors. Studies of the rat counterpart suggest that the encoded protein may function as a receptor for adrenomedullin. [provided by RefSeq, Jul 2008]	210.96	4.44469	-206.516	-5.61204	8.01e-39	4.96e-37
CEACAM1	634	carcinoembryonic antigen related cell adhesion molecule 1	This gene encodes a member of the carcinoembryonic antigen (CEA) gene family, which belongs to the immunoglobulin superfamily. Two subgroups of the CEA family, the CEA cell adhesion molecules and the pregnancy-specific glycoproteins, are located within a 1.2 Mb cluster on the long arm of chromosome 19. Eleven pseudogenes of the CEA cell adhesion molecule subgroup are also found in the cluster. Th…	710.604	92.838	-617.766	-2.91881	1.01e-38	6.24e-37
GTPBP4	23560	GTP binding protein 4	GTP-binding proteins are GTPases and function as molecular switches that can flip between two states: active, when GTP is bound, and inactive, when GDP is bound. 'Active' in this context usually means that the molecule acts as a signal to trigger other events in the cell. When an extracellular ligand binds to a G-protein-linked receptor, the receptor changes its conformation and switches on the t…	760.553	1883.32	1122.76	1.30824	1.11e-38	6.86e-37
ANXA4	307	annexin A4	Annexin IV (ANX4) belongs to the annexin family of calcium-dependent phospholipid binding proteins. Although their functions are still not clearly defined, several members of the annexin family have been implicated in membrane-related events along exocytotic and endocytotic pathways. ANX4 has 45 to 59% identity with other members of its family and shares a similar size and exon-intron organizatio…	1847.38	409.856	-1437.52	-2.16389	1.19e-38	7.3e-37
VAMP8	8673	vesicle associated membrane protein 8	This gene encodes an integral membrane protein that belongs to the synaptobrevin/vesicle-associated membrane protein subfamily of soluble N-ethylmaleimide-sensitive factor attachment protein receptors (SNAREs). The encoded protein is involved in the fusion of synaptic vesicles with the presynaptic membrane.[provided by RefSeq, Jun 2010]	876.168	199.591	-676.577	-2.13008	1.28e-38	7.89e-37
TPM3	7170	tropomyosin 3	This gene encodes a member of the tropomyosin family of actin-binding proteins. Tropomyosins are dimers of coiled-coil proteins that provide stability to actin filaments and regulate access of other actin-binding proteins. Mutations in this gene result in autosomal dominant nemaline myopathy and other muscle disorders. This locus is involved in translocations with other loci, including anaplastic…	32819.2	183778	150959	2.47605	1.46e-38	8.97e-37
CFHR4	10877	complement factor H related 4	This gene is a member of the complement factor H (CFH) gene family, and encodes one of the 5 CFH-related (CFHR) proteins. These 5 genes are closely linked to the CFH gene on chromosome 1q31-q32. The CFHRs are secreted plasma proteins synthesized primarily by the hepatocytes, and composed of highly-related short consensus repeats (SCRs). This protein enhances the cofactor activity of CFH, and is i…	1476.3	0	-1476.3	-11.8426	1.61e-38	9.85e-37
ANXA10	11199	annexin A10	This gene encodes a member of the annexin family. Members of this calcium-dependent phospholipid-binding protein family play a role in the regulation of cellular growth and in signal transduction pathways. The function of this gene has not yet been determined. [provided by RefSeq, Jul 2008]	816.521	0	-816.521	-11.233	1.96e-38	1.2e-36
GYG2	8908	glycogenin 2	This gene encodes a member of the the glycogenin family. Glycogenin is a self-glucosylating protein involved in the initiation reactions of glycogen biosynthesis. A gene on chromosome 3 encodes the muscle glycogenin and this X-linked gene encodes the glycogenin mainly present in liver; both are involved in blood glucose homeostasis. This gene has a short version on chromosome Y, which is 3' trunc…	481.869	1.77538	-480.094	-7.5768	3.78e-38	2.3e-36
TMEM14A	28978	transmembrane protein 14A	0	633.223	52.8289	-580.394	-3.5446	3.8e-38	2.31e-36
TRIM14	9830	tripartite motif containing 14	The protein encoded by this gene is a member of the tripartite motif (TRIM) family. The TRIM motif includes three zinc-binding domains, a RING, a B-box type 1 and a B-box type 2, and a coiled-coil region. The protein localizes to cytoplasmic bodies and its function has not been determined. Alternative splicing results in multiple transcript variants. [provided by RefSeq, Mar 2010]	471.23	26.114	-445.117	-4.16195	4.34e-38	2.64e-36
SULT1A1	6817	sulfotransferase family 1A member 1	Sulfotransferase enzymes catalyze the sulfate conjugation of many hormones, neurotransmitters, drugs, and xenobiotic compounds. These cytosolic enzymes are different in their tissue distributions and substrate specificities. The gene structure (number and length of exons) is similar among family members. This gene encodes one of two phenol sulfotransferases with thermostable enzyme activity. Mult…	1991.36	220.942	-1770.42	-3.15451	4.97e-38	3.01e-36
TST	7263	thiosulfate sulfurtransferase	This is one of two neighboring genes encoding similar proteins that each contain two rhodanese domains. The encoded protein is localized to the mitochondria and catalyzes the conversion of thiosulfate and cyanide to thiocyanate and sulfite. In addition, the protein interacts with 5S ribosomal RNA and facilitates its import into the mitochondria. Alternative splicing results in multiple transcript…	7833.14	733.222	-7099.92	-3.39424	5.09e-38	3.09e-36
TKT	7086	transketolase	This gene encodes a thiamine-dependent enzyme which plays a role in the channeling of excess sugar phosphates to glycolysis in the pentose phosphate pathway. Alternatively spliced transcript variants encoding multiple isoforms have been observed for this gene. [provided by RefSeq, Apr 2012]	1018.1	265.092	-753.012	-1.94387	5.15e-38	3.11e-36
ARX	170302	aristaless related homeobox	This gene is a homeobox-containing gene expressed during development. The expressed protein contains two conserved domains, a C-peptide (or aristaless domain) and the prd-like class homeobox domain. It is a member of the group-II aristaless-related protein family whose members are expressed primarily in the central and/or peripheral nervous system. This gene is thought to be involved in CNS devel…	129.661	740.556	610.895	2.50584	5.19e-38	3.14e-36
TNFSF10	8743	TNF superfamily member 10	The protein encoded by this gene is a cytokine that belongs to the tumor necrosis factor (TNF) ligand family. This protein preferentially induces apoptosis in transformed and tumor cells, but does not appear to kill normal cells although it is expressed at a significant level in most normal tissues. This protein binds to several members of TNF receptor superfamily including TNFRSF10A/TRAILR1, TNF…	2042.93	284.5	-1758.43	-2.82978	6.1e-38	3.68e-36
MOGAT2	80168	monoacylglycerol O-acyltransferase 2	The protein encoded by this gene is an enzyme that catalyzes the synthesis of diacylglycerol from 2-monoacylglycerol and fatty acyl-CoA. The encoded protein is important in the uptake of dietary fat by the small intestine. This protein forms a complex with diacylglycerol O-acyltransferase 2 in the endoplasmic reticulum, and this complex catalyzes the synthesis of triacylglycerol. [provided by Ref…	677.992	0	-677.992	-11.017	7.19e-38	4.33e-36
TMEM82	388595	transmembrane protein 82	0	758.859	0	-758.859	-11.1349	1.01e-37	6.06e-36
PRG4	10216	proteoglycan 4	The protein encoded by this gene is a large proteoglycan that is synthesized by chondrocytes located at the surface of articular cartilage and by some synovial lining cells. This protein contains both chondroitin sulfate and keratan sulfate glycosaminoglycans. It functions as a boundary lubricant at the cartilage surface and contributes to the elastic absorption and energy dissipation of synovial…	3894.58	44.6756	-3849.9	-6.28891	1.05e-37	6.31e-36
MYDGF	56005	myeloid derived growth factor	The protein encoded by this gene was previously thought to support proliferation of lymphoid cells and was considered an interleukin. However, this activity has not been reproducible and the function of this protein is currently unknown. [provided by RefSeq, Jul 2008]	1379.03	337.939	-1041.09	-2.0209	1.2e-37	7.22e-36
CSDE1	7812	cold shock domain containing E1	0	18773.3	45587.9	26814.6	1.27873	1.21e-37	7.26e-36
SHMT1	6470	serine hydroxymethyltransferase 1	This gene encodes the cytosolic form of serine hydroxymethyltransferase, a pyridoxal phosphate-containing enzyme that catalyzes the reversible conversion of serine and tetrahydrofolate to glycine and 5,10-methylene tetrahydrofolate. This reaction provides one-carbon units for synthesis of methionine, thymidylate, and purines in the cytoplasm. This gene is located within the Smith-Magenis syndrome…	7137.26	770.36	-6366.9	-3.19041	1.22e-37	7.32e-36
CD300LG	146894	CD300 molecule like family member g	Members of the CD300 (see MIM 606786)-like (CD300L) family, such as CD300LG, are widely expressed on hematopoietic cells. All CD300L proteins are type I cell surface glycoproteins that contain a single immunoglobulin (Ig) V-like domain (Takatsu et al., 2006 [PubMed 16876123]).[supplied by OMIM, Mar 2008]	83.1802	517.814	434.633	2.63365	1.48e-37	8.85e-36
RDH11	51109	retinol dehydrogenase 11	The protein encoded by this gene is an NADPH-dependent retinal reductase and a short-chain dehydrogenase/reductase. The encoded protein has no steroid dehydrogenase activity. [provided by RefSeq, Nov 2011]	1232.46	233.535	-998.924	-2.39311	1.69e-37	1e-35
ART4	420	ADP-ribosyltransferase 4 (Dombrock blood group)	This gene encodes a protein that contains a mono-ADP-ribosylation (ART) motif. It is a member of the ADP-ribosyltransferase gene family but enzymatic activity has not been demonstrated experimentally. Antigens of the Dombrock blood group system are located on the gene product, which is glycosylphosphatidylinosotol-anchored to the erythrocyte membrane. Allelic variants, some of which lead to adver…	415.744	3.51437	-412.23	-6.51971	1.98e-37	1.18e-35
PROSER2	254427	proline and serine rich 2	0	258.785	6.90726	-251.878	-5.26926	2.21e-37	1.31e-35
FCGR2B	2213	Fc fragment of IgG receptor IIb	The protein encoded by this gene is a low affinity receptor for the Fc region of immunoglobulin gamma complexes. The encoded protein is involved in the phagocytosis of immune complexes and in the regulation of antibody production by B-cells. Variations in this gene may increase susceptibilty to systemic lupus erythematosus (SLE). Several transcript variants encoding different isoforms have been f…	367.297	63.3863	-303.91	-2.52404	2.64e-37	1.56e-35
ADAMTS13	11093	ADAM metallopeptidase with thrombospondin type 1 motif 13	This gene encodes a member of a family of proteins containing several distinct regions, including a metalloproteinase domain, a disintegrin-like domain, and a thrombospondin type 1 (TS) motif. The enzyme encoded by this gene specifically cleaves von Willebrand Factor (vWF). Defects in this gene are associated with thrombotic thrombocytopenic purpura. Alternative splicing results in multiple trans…	1665.53	184.631	-1480.89	-3.16116	2.94e-37	1.74e-35
UGT2A3	79799	UDP glucuronosyltransferase family 2 member A3	0	988.205	0	-988.205	-11.3955	3e-37	1.77e-35
KCNK5	8645	potassium two pore domain channel subfamily K member 5	This gene encodes one of the members of the superfamily of potassium channel proteins containing two pore-forming P domains. The message for this gene is mainly expressed in the cortical distal tubules and collecting ducts of the kidney. The protein is highly sensitive to external pH and this, in combination with its expression pattern, suggests it may play an important role in renal potassium tr…	678.032	7.53465	-670.498	-6.37221	3.34e-37	1.96e-35
HHEX	3087	hematopoietically expressed homeobox	This gene encodes a member of the homeobox family of transcription factors, many of which are involved in developmental processes. Expression in specific hematopoietic lineages suggests that this protein may play a role in hematopoietic differentiation. [provided by RefSeq, Jul 2008]	584.329	36.1546	-548.174	-3.97157	3.65e-37	2.15e-35
ARL6IP1	23204	ADP ribosylation factor like GTPase 6 interacting protein 1	This gene belongs to the ARL6ip family and encodes a transmembrane protein that is predominantly localized to intracytoplasmic membranes. It is highly expressed in early myeloid progenitor cells and thought to be involved in protein transport, membrane trafficking, or cell signaling during hematopoietic maturation. Mutations in this gene are associated with spastic paraplegia 61 (SPG61). Alternat…	3158.64	673.422	-2485.22	-2.22145	4.31e-37	2.52e-35
ICMT	23463	isoprenylcysteine carboxyl methyltransferase	This gene encodes the third of three enzymes that posttranslationally modify isoprenylated C-terminal cysteine residues in certain proteins and target those proteins to the cell membrane. This enzyme localizes to the endoplasmic reticulum. Alternative splicing may result in other transcript variants, but the biological validity of those transcripts has not been determined. [provided by RefSeq, Ju…	1096.74	3331.19	2234.45	1.59988	4.52e-37	2.64e-35
CA5A	763	carbonic anhydrase 5A	Carbonic anhydrases (CAs) are a large family of zinc metalloenzymes that catalyze the reversible hydration of carbon dioxide. They participate in a variety of biological processes, including respiration, calcification, acid-base balance, bone resorption, and the formation of aqueous humor, cerebrospinal fluid, saliva, and gastric acid. They show extensive diversity in tissue distribution and in t…	623.256	0	-623.256	-10.9036	5.08e-37	2.96e-35
CLPTM1L	81037	CLPTM1 like	The protein encoded by this gene is a membrane protein whose overexpression in cisplatin-sensitive cells causes apoptosis. Polymorphisms in this gene have been reported to increase susceptibility to several cancers, including lung, pancreatic, and breast cancers. [provided by RefSeq, Nov 2015]	1897.18	473.832	-1423.35	-1.99597	5.47e-37	3.18e-35
OSTC	58505	oligosaccharyltransferase complex non-catalytic subunit	0	1521.12	348.534	-1172.58	-2.11614	6.25e-37	3.63e-35
CACFD1	11094	calcium channel flower domain containing 1	0	1255.76	270.961	-984.804	-2.20145	6.81e-37	3.95e-35
RTP3	83597	receptor transporter protein 3	0	823.903	0	-823.903	-11.197	6.94e-37	4.01e-35
FHL1	2273	four and a half LIM domains 1	This gene encodes a member of the four-and-a-half-LIM-only protein family. Family members contain two highly conserved, tandemly arranged, zinc finger domains with four highly conserved cysteines binding a zinc atom in each zinc finger. Expression of these family members occurs in a cell- and tissue-specific mode and these proteins are involved in many cellular processes. Mutations in this gene h…	30602.8	126430	95827.7	2.04117	7.74e-37	4.47e-35
CCL16	6360	C-C motif chemokine ligand 16	This gene is one of several cytokine genes clustered on the q-arm of chromosome 17. Cytokines are a family of secreted proteins involved in immunoregulatory and inflammatory processes. The CC cytokines are proteins characterized by two adjacent cysteines. The cytokine encoded by this gene displays chemotactic activity for lymphocytes and monocytes but not for neutrophils. This cytokine also shows…	573.229	0	-573.229	-10.806	9.05e-37	5.21e-35
EDEM2	55741	ER degradation enhancing alpha-mannosidase like protein 2	In the endoplasmic reticulum (ER), misfolded proteins are retrotranslocated to the cytosol and degraded by the proteasome in a process known as ER-associated degradation (ERAD). EDEM2 belongs to a family of proteins involved in ERAD of glycoproteins (Mast et al., 2005 [PubMed 15537790]).[supplied by OMIM, Mar 2008]	589.707	102.322	-487.385	-2.50245	9.07e-37	5.22e-35
SRD5A1	6715	steroid 5 alpha-reductase 1	Steroid 5-alpha-reductase (EC 1.3.99.5) catalyzes the conversion of testosterone into the more potent androgen, dihydrotestosterone (DHT). Also see SRD5A2 (MIM 607306).[supplied by OMIM, Mar 2008]	1012.69	64.9991	-947.694	-3.91628	1.08e-36	6.18e-35
PDAP1	11333	PDGFA associated protein 1	The protein encoded by this gene is a phosphoprotein that may upregulate the PDGFA-stimulated growth of fibroblasts and also downregulate the mitogenicity of PDGFB. The encoded protein in rodents has been shown to bind PDGFA with a low affinity. [provided by RefSeq, Dec 2010]	1532.01	5223.13	3691.11	1.76558	1.15e-36	6.57e-35
HOXC10	3226	homeobox C10	This gene belongs to the homeobox family of genes. The homeobox genes encode a highly conserved family of transcription factors that play an important role in morphogenesis in all multicellular organisms. Mammals possess four similar homeobox gene clusters, HOXA, HOXB, HOXC and HOXD, which are located on different chromosomes and consist of 9 to 11 genes arranged in tandem. This gene is one of se…	248.685	1801.67	1552.99	2.84311	1.19e-36	6.79e-35
SOWAHB	345079	sosondowah ankyrin repeat domain family member B	0	307.213	0.795798	-306.417	-7.90987	1.22e-36	6.96e-35
SYT12	91683	synaptotagmin 12	This gene is a member of the synaptotagmin gene family and encodes a protein similar to other family members that mediate calcium-dependent regulation of membrane trafficking in synaptic transmission. Studies of the orthologous gene in rat have shown that the encoded protein selectively modulates spontaneous synaptic-vesicle exocytosis and may also be involved in regulating calcium independent se…	397.477	10.1554	-387.322	-5.13818	1.42e-36	8.09e-35
IYD	389434	iodotyrosine deiodinase	This gene encodes an enzyme that catalyzes the oxidative NADPH-dependent deiodination of mono- and diiodotyrosine, which are the halogenated byproducts of thyroid hormone production. The N-terminus of the protein functions as a membrane anchor. Mutations in this gene cause congenital hypothyroidism due to dyshormonogenesis type 4, which is also referred to as deiodinase deficiency, or iodotyrosin…	614.289	0	-614.289	-10.8748	1.6e-36	9.13e-35
EEF1A2	1917	eukaryotic translation elongation factor 1 alpha 2	This gene encodes an isoform of the alpha subunit of the elongation factor-1 complex, which is responsible for the enzymatic delivery of aminoacyl tRNAs to the ribosome. This isoform (alpha 2) is expressed in brain, heart and skeletal muscle, and the other isoform (alpha 1) is expressed in brain, placenta, lung, liver, kidney, and pancreas. This gene may be critical in the development of ovarian …	13839.9	96305.7	82465.8	2.78474	1.66e-36	9.44e-35
SORBS2	8470	sorbin and SH3 domain containing 2	Arg and c-Abl represent the mammalian members of the Abelson family of non-receptor protein-tyrosine kinases. They interact with the Arg/Abl binding proteins via the SH3 domains present in the carboxy end of the latter group of proteins. This gene encodes the sorbin and SH3 domain containing 2 protein. It has three C-terminal SH3 domains and an N-terminal sorbin homology (SoHo) domain that intera…	2094.55	216.481	-1878.07	-3.25227	1.69e-36	9.59e-35
GGT1	2678	gamma-glutamyltransferase 1	The enzyme encoded by this gene is a type I gamma-glutamyltransferase that catalyzes the transfer of the glutamyl moiety of glutathione to a variety of amino acids and dipeptide acceptors. The enzyme is composed of a heavy chain and a light chain, which are derived from a single precursor protein. It is expressed in tissues involved in absorption and secretion and may contribute to the etiology o…	758.684	0	-758.684	-11.0987	1.89e-36	1.07e-34
SLC9A3R1	9368	SLC9A3 regulator 1	This gene encodes a sodium/hydrogen exchanger regulatory cofactor. The protein interacts with and regulates various proteins including the cystic fibrosis transmembrane conductance regulator and G-protein coupled receptors such as the beta2-adrenergic receptor and the parathyroid hormone 1 receptor. The protein also interacts with proteins that function as linkers between integral membrane and cy…	1072.68	77.3456	-995.337	-3.7668	2.22e-36	1.26e-34
SESN2	83667	sestrin 2	This gene encodes a member of the sestrin family of PA26-related proteins. The encoded protein may function in the regulation of cell growth and survival. This protein may be involved in cellular response to different stress conditions. [provided by RefSeq, Jul 2008]	624.062	181.12	-442.942	-1.78298	2.28e-36	1.29e-34
DEFB1	1672	defensin beta 1	Defensins form a family of microbicidal and cytotoxic peptides made by neutrophils. Members of the defensin family are highly similar in protein sequence. This gene encodes defensin, beta 1, an antimicrobial peptide implicated in the resistance of epithelial surfaces to microbial colonization. This gene maps in close proximity to defensin family member, defensin, alpha 1 and has been implicated i…	842.428	0	-842.428	-11.2009	2.92e-36	1.65e-34
LMCD1	29995	LIM and cysteine rich domains 1	This gene encodes a member of the LIM-domain family of zinc finger proteins. The encoded protein contains an N-terminal cysteine-rich domain and two C-terminal LIM domains. The presence of LIM domains suggests involvement in protein-protein interactions. The protein may act as a co-regulator of transcription along with other transcription factors. Alternate splicing results in multiple transcript…	1324.24	8776.69	7452.45	2.71566	3.33e-36	1.88e-34
CDH2	1000	cadherin 2	This gene encodes a classical cadherin and member of the cadherin superfamily. Alternative splicing results in multiple transcript variants, at least one of which encodes a preproprotein is proteolytically processed to generate a calcium-dependent cell adhesion molecule and glycoprotein. This protein plays a role in the establishment of left-right asymmetry, development of the nervous system and …	867.165	5.71068	-861.454	-6.92527	3.35e-36	1.89e-34
CLEC4M	10332	C-type lectin domain family 4 member M	This gene encodes a transmembrane receptor and is often referred to as L-SIGN because of its expression in the endothelial cells of the lymph nodes and liver. The encoded protein is involved in the innate immune system and recognizes numerous evolutionarily divergent pathogens ranging from parasites to viruses, with a large impact on public health. The protein is organized into three distinct dom…	673.942	0	-673.942	-10.9649	3.5e-36	1.97e-34
ZG16	653808	zymogen granule protein 16	0	578.522	0	-578.522	-10.7995	3.71e-36	2.08e-34
KMO	8564	kynurenine 3-monooxygenase	This gene encodes a mitochondrion outer membrane protein that catalyzes the hydroxylation of L-tryptophan metabolite, L-kynurenine, to form L-3-hydroxykynurenine. Studies in yeast identified this gene as a therapeutic target for Huntington disease. [provided by RefSeq, Oct 2011]	782.911	0	-782.911	-11.1132	7.1e-36	3.98e-34
SMPX	23676	small muscle protein X-linked	This gene encodes a small protein that has no known functional domains. Mutations in this gene are a cause of X-linked deafness-4, and the encoded protein may play a role in the maintenance of inner ear cells subjected to mechanical stress. Alternatively spliced transcript variants have been observed for this gene. [provided by RefSeq, Dec 2011]	2891.69	14141.6	11249.9	2.28212	7.37e-36	4.13e-34
BST2	684	bone marrow stromal cell antigen 2	Bone marrow stromal cells are involved in the growth and development of B-cells. The specific function of the protein encoded by the bone marrow stromal cell antigen 2 is undetermined; however, this protein may play a role in pre-B-cell growth and in rheumatoid arthritis. [provided by RefSeq, Jul 2008]	3116.68	652.108	-2464.57	-2.2493	7.58e-36	4.24e-34
NAT2	10	N-acetyltransferase 2	This gene encodes an enzyme that functions to both activate and deactivate arylamine and hydrazine drugs and carcinogens. Polymorphisms in this gene are responsible for the N-acetylation polymorphism in which human populations segregate into rapid, intermediate, and slow acetylator phenotypes. Polymorphisms in this gene are also associated with higher incidences of cancer and drug toxicity. A sec…	561.969	0	-561.969	-10.7587	8.58e-36	4.8e-34
CYP2C19	1557	cytochrome P450 family 2 subfamily C member 19	This gene encodes a member of the cytochrome P450 superfamily of enzymes. The cytochrome P450 proteins are monooxygenases which catalyze many reactions involved in drug metabolism and synthesis of cholesterol, steroids and other lipids. This protein localizes to the endoplasmic reticulum and is known to metabolize many xenobiotics, including the anticonvulsive drug mephenytoin, omeprazole, diazep…	1151.27	0	-1151.27	-11.4996	8.7e-36	4.85e-34
TYMP	1890	thymidine phosphorylase	This gene encodes an angiogenic factor which promotes angiogenesis in vivo and stimulates the in vitro growth of a variety of endothelial cells. It has a highly restricted target cell specificity acting only on endothelial cells. Mutations in this gene have been associated with mitochondrial neurogastrointestinal encephalomyopathy. Multiple alternatively spliced transcript variants have been iden…	984.821	239	-745.82	-2.03548	1.16e-35	6.47e-34
GADD45B	4616	growth arrest and DNA damage inducible beta	This gene is a member of a group of genes whose transcript levels are increased following stressful growth arrest conditions and treatment with DNA-damaging agents. The genes in this group respond to environmental stresses by mediating activation of the p38/JNK pathway. This activation is mediated via their proteins binding and activating MTK1/MEKK4 kinase, which is an upstream activator of both …	640.548	85.2305	-555.317	-2.88807	1.21e-35	6.74e-34
SLC30A1	7779	solute carrier family 30 member 1	0	1385.12	155.011	-1230.1	-3.1322	1.23e-35	6.83e-34
SLC22A9	114571	solute carrier family 22 member 9	0	546.129	0	-546.129	-10.7235	1.24e-35	6.89e-34
LIME1	54923	Lck interacting transmembrane adaptor 1	This gene encodes a transmembrane adaptor protein that links the T and B-cell receptor stimulation to downstream signaling pathways via its association with the Src family kinases Lck and Lyn, respectively. Alternative splicing of this gene results in multiple transcript variants. [provided by RefSeq, Mar 2015]	870.58	78.9524	-791.628	-3.44711	1.37e-35	7.58e-34
GRB14	2888	growth factor receptor bound protein 14	The product of this gene belongs to a small family of adapter proteins that are known to interact with a number of receptor tyrosine kinases and signaling molecules. This gene encodes a growth factor receptor-binding protein that interacts with insulin receptors and insulin-like growth-factor receptors. This protein likely has an inhibitory effect on receptor tyrosine kinase signaling and, in par…	1449.16	73.6765	-1375.49	-4.23782	1.43e-35	7.9e-34
SLC12A7	10723	solute carrier family 12 member 7	0	2560.27	381.529	-2178.74	-2.73314	1.53e-35	8.42e-34
ESPN	83715	espin	This gene encodes a multifunctional actin-bundling protein. It plays a major role in regulating the organization, dimensions, dynamics, and signaling capacities of the actin filament-rich, microvillus-type specializations that mediate sensory transduction in various mechanosensory and chemosensory cells. Mutations in this gene are associated with autosomal recessive neurosensory deafness, and aut…	623.32	0	-623.32	-10.8627	1.54e-35	8.46e-34
DUSP27	92235	dual specificity phosphatase 27, atypical	0	1845.23	6506.65	4661.42	1.81468	1.57e-35	8.65e-34
SLC26A1	10861	solute carrier family 26 member 1	This gene is a member of a family of sulfate/anion transporter genes. Family members are well conserved in their genomic (number and size of exons) and protein (aa length among species) structures, but have markedly different tissue expression patterns. This gene is primarily expressed in the liver, pancreas, and brain. Three splice variants that encode different isoforms have been identified. [p…	371.659	32.4478	-339.211	-3.52933	1.76e-35	9.69e-34
PLA2G12B	84647	phospholipase A2 group XIIB	The protein encoded by this gene belongs to the phospholipase A2 (PLA2) group of enzymes, which function in glycolipid hydrolysis with the release of free fatty acids and lysophospholipids. This family member has altered phospholipid-binding properties and is catalytically inactive. The protein is secreted, and together with microsomal triglyceride transfer protein, it functions to regulate HNF4a…	539.849	0	-539.849	-10.7066	1.8e-35	9.87e-34
COBLL1	22837	cordon-bleu WH2 repeat protein like 1	0	1609.57	121.191	-1488.38	-3.70322	1.97e-35	1.08e-33
FABP1	2168	fatty acid binding protein 1	This gene encodes the fatty acid binding protein found in liver. Fatty acid binding proteins are a family of small, highly conserved, cytoplasmic proteins that bind long-chain fatty acids and other hydrophobic ligands. This protein and FABP6 (the ileal fatty acid binding protein) are also able to bind bile acids. It is thought that FABPs roles include fatty acid uptake, transport, and metabolism.…	31286	2.49569	-31283.5	-11.9592	2.11e-35	1.15e-33
CREB3L3	84699	cAMP responsive element binding protein 3 like 3	This gene encodes a member of the basic-leucine zipper family and the AMP-dependent transcription factor family. The encoded protein is localized to the endoplasmic reticulum and acts as a transcription factor activated by cyclic AMP stimulation. The encoded protein binds the cyclic AMP response element (CRE) and the box-B element and has been linked to acute inflammatory response, hepatocellular…	1037.74	0	-1037.74	-11.3817	2.27e-35	1.24e-33
FAXDC2	10826	fatty acid hydroxylase domain containing 2	0	2531.48	449.851	-2081.63	-2.48014	2.78e-35	1.52e-33
IDH1	3417	isocitrate dehydrogenase (NADP(+)) 1	Isocitrate dehydrogenases catalyze the oxidative decarboxylation of isocitrate to 2-oxoglutarate. These enzymes belong to two distinct subclasses, one of which utilizes NAD(+) as the electron acceptor and the other NADP(+). Five isocitrate dehydrogenases have been reported: three NAD(+)-dependent isocitrate dehydrogenases, which localize to the mitochondrial matrix, and two NADP(+)-dependent isoc…	5077.06	689.387	-4387.68	-2.86399	3.16e-35	1.72e-33
CGNL1	84952	cingulin like 1	This gene encodes a member of the cingulin family. The encoded protein localizes to both adherens and tight cell-cell junctions and mediates junction assembly and maintenance by regulating the activity of the small GTPases RhoA and Rac1. Heterozygous chromosomal rearrangements resulting in association of the promoter for this gene with the aromatase gene are a cause of aromatase excess syndrome. …	1423.12	44.8448	-1378.27	-4.9137	3.36e-35	1.83e-33
NEIL1	79661	nei like DNA glycosylase 1	This gene is a member of the Nei endonuclease VIII-like gene family which encodes DNA glycosylases. The encoded enzyme participates in the DNA repair pathway by initiating base excision repair by removing damaged bases, primarily oxidized pyrimidines. Multiple transcript variants encoding different isoforms have been found for this gene. [provided by RefSeq, Feb 2012]	993.541	216.185	-777.356	-2.20072	3.48e-35	1.89e-33
TMEM184A	202915	transmembrane protein 184A	0	919.716	148.003	-771.713	-2.62208	4.02e-35	2.19e-33
DNAJC22	79962	DnaJ heat shock protein family (Hsp40) member C22	0	507.482	0	-507.482	-10.6266	5.28e-35	2.86e-33
GNE	10020	glucosamine (UDP-N-acetyl)-2-epimerase/N-acetylmannosamine kinase	The protein encoded by this gene is a bifunctional enzyme that initiates and regulates the biosynthesis of N-acetylneuraminic acid (NeuAc), a precursor of sialic acids. It is a rate-limiting enzyme in the sialic acid biosynthetic pathway. Sialic acid modification of cell surface molecules is crucial for their function in many biologic processes, including cell adhesion and signal transduction. Di…	1935.36	383.259	-1552.1	-2.32461	5.47e-35	2.96e-33
PCSK6	5046	proprotein convertase subtilisin/kexin type 6	This gene encodes a member of the subtilisin-like proprotein convertase family, which includes proteases that process protein and peptide precursors trafficking through regulated or constitutive branches of the secretory pathway. The encoded protein undergoes an initial autocatalytic processing event in the ER to generate a heterodimer which exits the ER and sorts to the trans-Golgi network where…	4060.48	349.755	-3710.72	-3.50685	6.12e-35	3.31e-33
FTCD	10841	formimidoyltransferase cyclodeaminase	The protein encoded by this gene is a bifunctional enzyme that channels 1-carbon units from formiminoglutamate, a metabolite of the histidine degradation pathway, to the folate pool. Mutations in this gene are associated with glutamate formiminotransferase deficiency. Alternatively spliced transcript variants have been found for this gene.[provided by RefSeq, Dec 2009]	19878.3	3.14962	-19875.1	-11.3389	6.81e-35	3.68e-33
SERINC5	256987	serine incorporator 5	0	1484.8	202.131	-1282.67	-2.85642	7.19e-35	3.88e-33
MRC1	4360	mannose receptor C-type 1	The recognition of complex carbohydrate structures on glycoproteins is an important part of several biological processes, including cell-cell recognition, serum glycoprotein turnover, and neutralization of pathogens. The protein encoded by this gene is a type I membrane receptor that mediates the endocytosis of glycoproteins by macrophages. The protein has been shown to bind high-mannose structur…	668.255	83.9495	-584.306	-2.97439	8.27e-35	4.45e-33
PCSK9	255738	proprotein convertase subtilisin/kexin type 9	This gene encodes a member of the subtilisin-like proprotein convertase family, which includes proteases that process protein and peptide precursors trafficking through regulated or constitutive branches of the secretory pathway. The encoded protein undergoes an autocatalytic processing event with its prosegment in the ER and is constitutively secreted as an inactive protease into the extracellul…	499.664	0	-499.664	-10.6035	9.14e-35	4.91e-33
PRSS53	339105	serine protease 53	0	1057.79	49.6239	-1008.17	-4.37918	1e-34	5.39e-33
C19orf24	55009	family with sequence similarity 174 member C	0	566.465	136.639	-429.827	-2.05747	1.01e-34	5.43e-33
LMNTD2	256329	lamin tail domain containing 2	0	263.911	3.97995	-259.931	-5.94745	1.34e-34	7.15e-33
IGFBP4	3487	insulin like growth factor binding protein 4	This gene is a member of the insulin-like growth factor binding protein (IGFBP) family and encodes a protein with an IGFBP domain and a thyroglobulin type-I domain. The protein binds both insulin-like growth factors (IGFs) I and II and circulates in the plasma in both glycosylated and non-glycosylated forms. Binding of this protein prolongs the half-life of the IGFs and alters their interaction w…	19128.6	1786.24	-17342.3	-3.3933	1.38e-34	7.35e-33
FRRS1	391059	ferric chelate reductase 1	Members of the cytochrome b561 (CYB561; MIM 600019) family, including FRRS1, reduce ferric to ferrous iron before its transport from the endosome to the cytoplasm (Vargas et al., 2003 [PubMed 14499595]).[supplied by OMIM, Mar 2008]	297.034	39.0969	-257.937	-2.90611	1.45e-34	7.75e-33
GDAP2	54834	ganglioside induced differentiation associated protein 2	0	237.809	56.3367	-181.472	-2.05364	1.57e-34	8.35e-33
SLC7A9	11136	solute carrier family 7 member 9	This gene encodes a protein that belongs to a family of light subunits of amino acid transporters. This protein plays a role in the high-affinity and sodium-independent transport of cystine and neutral and dibasic amino acids, and appears to function in the reabsorption of cystine in the kidney tubule. Mutations in this gene cause non-type I cystinuria, a disease that leads to cystine stones in t…	278.377	0.397899	-277.979	-8.54591	1.71e-34	9.09e-33
C6	729	complement C6	This gene encodes a component of the complement cascade. The encoded protein is part of the membrane attack complex that can be incorporated into the cell membrane and cause cell lysis. Mutations in this gene are associated with complement component-6 deficiency. Transcript variants encoding the same protein have been described.[provided by RefSeq, Nov 2012]	9901.7	2.78098	-9898.92	-10.7554	1.76e-34	9.34e-33
ARL2	402	ADP ribosylation factor like GTPase 2	This gene encodes a small GTP-binding protein of the RAS superfamily which functions as an ADP-ribosylation factor (ARF). The encoded protein is one of a functionally distinct group of ARF-like genes. [provided by RefSeq, Jul 2008]	433.379	2075.99	1642.61	2.25211	1.79e-34	9.46e-33
AGT	183	angiotensinogen	The protein encoded by this gene, pre-angiotensinogen or angiotensinogen precursor, is expressed in the liver and is cleaved by the enzyme renin in response to lowered blood pressure. The resulting product, angiotensin I, is then cleaved by angiotensin converting enzyme (ACE) to generate the physiologically active enzyme angiotensin II. The protein is involved in maintaining blood pressure and in…	51274.6	983.642	-50290.9	-5.57907	2.03e-34	1.07e-32
PSMC1	5700	proteasome 26S subunit, ATPase 1	The 26S proteasome is a multicatalytic proteinase complex with a highly ordered structure composed of 2 complexes, a 20S core and a 19S regulator. The 20S core is composed of 4 rings of 28 non-identical subunits; 2 rings are composed of 7 alpha subunits and 2 rings are composed of 7 beta subunits. The 19S regulator is composed of a base, which contains 6 ATPase subunits and 2 non-ATPase subunits,…	1625.84	3950.06	2324.22	1.27921	2.46e-34	1.3e-32
TCAP	8557	titin-cap	Sarcomere assembly is regulated by the muscle protein titin. Titin is a giant elastic protein with kinase activity that extends half the length of a sarcomere. It serves as a scaffold to which myofibrils and other muscle related proteins are attached. This gene encodes a protein found in striated and cardiac muscle that binds to the titin Z1-Z2 domains and is a substrate of titin kinase, interact…	31541.3	211321	179780	2.72999	2.54e-34	1.34e-32
PNP	4860	purine nucleoside phosphorylase	This gene encodes an enzyme which reversibly catalyzes the phosphorolysis of purine nucleosides. The enzyme is trimeric, containing three identical subunits. Mutations which result in nucleoside phosphorylase deficiency result in defective T-cell (cell-mediated) immunity but can also affect B-cell immunity and antibody responses. Neurologic disorders may also be apparent in patients with immune d…	1017.19	83.5541	-933.638	-3.57442	2.57e-34	1.35e-32
ACY3	91703	aminoacylase 3	0	490.238	0	-490.238	-10.5676	3.14e-34	1.65e-32
TNNI1	7135	troponin I1, slow skeletal type	Troponin proteins associate with tropomyosin and regulate the calcium sensitivity of the myofibril contractile apparatus of striated muscles. Troponin I (TnI), along with troponin T (TnT) and troponin C (TnC), is one of 3 subunits that form the troponin complex of the thin filaments of striated muscle. TnI is the inhibitory subunit; blocking actin-myosin interactions and thereby mediating striate…	17461.9	132025	114563	2.90148	3.16e-34	1.66e-32
CASZ1	54897	castor zinc finger 1	The protein encoded by this gene is a zinc finger transcription factor. The encoded protein may function as a tumor suppressor, and single nucleotide polymorphisms in this gene are associated with blood pressure variation. Alternative splicing results in multiple transcript variants that encode different protein isoforms. [provided by RefSeq, Jul 2012]	513.366	1893.32	1379.96	1.87957	3.76e-34	1.97e-32
RAC3	5881	Rac family small GTPase 3	The protein encoded by this gene is a GTPase which belongs to the RAS superfamily of small GTP-binding proteins. Members of this superfamily appear to regulate a diverse array of cellular events, including the control of cell growth, cytoskeletal reorganization, and the activation of protein kinases. Alternative splicing results in multiple transcript variants. [provided by RefSeq, Oct 2015]	207.248	3.0646	-204.183	-5.74567	4.09e-34	2.14e-32
RHPN2	85415	rhophilin Rho GTPase binding protein 2	This gene encodes a member of the rhophilin family of Ras-homologous (Rho)-GTPase binding proteins. The encoded protein binds both GTP- and GDP-bound RhoA and GTP-bound RhoB and may be involved in the organization of the actin cytoskeleton. [provided by RefSeq, Apr 2009]	246.446	10.8267	-235.619	-4.40234	6.48e-34	3.38e-32
XBP1	7494	X-box binding protein 1	This gene encodes a transcription factor that regulates MHC class II genes by binding to a promoter element referred to as an X box. This gene product is a bZIP protein, which was also identified as a cellular transcription factor that binds to an enhancer in the promoter of the T cell leukemia virus type 1 promoter. It may increase expression of viral proteins by acting as the DNA binding partne…	5928.11	810.164	-5117.94	-2.85275	7.23e-34	3.76e-32
CHRNA4	1137	cholinergic receptor nicotinic alpha 4 subunit	This gene encodes a nicotinic acetylcholine receptor, which belongs to a superfamily of ligand-gated ion channels that play a role in fast signal transmission at synapses. These pentameric receptors can bind acetylcholine, which causes an extensive change in conformation that leads to the opening of an ion-conducting channel across the plasma membrane. This protein is an integral membrane recepto…	3110.15	1.21553	-3108.94	-10.2122	8.07e-34	4.2e-32
GPC6	10082	glypican 6	The glypicans comprise a family of glycosylphosphatidylinositol-anchored heparan sulfate proteoglycans, and they have been implicated in the control of cell growth and cell division. The glypican encoded by this gene is a putative cell surface coreceptor for growth factors, extracellular matrix proteins, proteases and anti-proteases. Mutations in this gene are associated with omodysplasia 1. [pro…	619.369	24.7851	-594.583	-4.55837	8.15e-34	4.23e-32
LAG3	3902	lymphocyte activating 3	Lymphocyte-activation protein 3 belongs to Ig superfamily and contains 4 extracellular Ig-like domains. The LAG3 gene contains 8 exons. The sequence data, exon/intron organization, and chromosomal localization all indicate a close relationship of LAG3 to CD4. [provided by RefSeq, Jul 2008]	172.048	1.16936	-170.878	-6.91469	8.47e-34	4.39e-32
CLRN3	119467	clarin 3	0	444.221	0	-444.221	-10.4475	9.14e-34	4.73e-32
GYS1	2997	glycogen synthase 1	The protein encoded by this gene catalyzes the addition of glucose monomers to the growing glycogen molecule through the formation of alpha-1,4-glycoside linkages. Mutations in this gene are associated with muscle glycogen storage disease. Alternatively spliced transcript variants encoding different isoforms have been found for this gene.[provided by RefSeq, Sep 2009]	4061.52	21012.1	16950.5	2.36186	9.25e-34	4.78e-32
ANKRD2	26287	ankyrin repeat domain 2	This gene encodes a protein that belongs to the muscle ankyrin repeat protein (MARP) family. A similar gene in rodents is a component of a muscle stress response pathway and plays a role in the stretch-response associated with slow muscle function. Alternative splicing results in multiple transcript variants encoding different isoforms. [provided by RefSeq, Mar 2014]	793.029	7654.66	6861.63	3.24644	1.07e-33	5.5e-32
C4orf19	55286	chromosome 4 open reading frame 19	0	363.895	2.31437	-361.58	-7.11804	1.13e-33	5.82e-32
SLC25A5	292	solute carrier family 25 member 5	This gene is a member of the mitochondrial carrier subfamily of solute carrier protein genes. The product of this gene functions as a gated pore that translocates ADP from the cytoplasm into the mitochondrial matrix and ATP from the mitochondrial matrix into the cytoplasm. The protein forms a homodimer embedded in the inner mitochondria membrane. Suppressed expression of this gene has been shown …	3517.47	797.564	-2719.91	-2.13371	1.2e-33	6.19e-32
SPTLC3	55304	serine palmitoyltransferase long chain base subunit 3	This gene encodes a subunit of the serine palmitoyltransferase complex which catalyzes the rate-limiting step in sphingolipid biosynthesis. This subunit metabolizes lauroyl- and myristoyl-CoA and generates C14 and C16-sphingoid bases. [provided by RefSeq, Mar 2017]	413.873	25.1969	-388.676	-3.97243	1.26e-33	6.47e-32
CYP4F22	126410	cytochrome P450 family 4 subfamily F member 22	This gene encodes a member of the cytochrome P450 superfamily of enzymes. The cytochrome P450 proteins are monooxygenases which catalyze many reactions involved in drug metabolism and synthesis of cholesterol, steroids and other lipids. This gene is part of a cluster of cytochrome P450 genes on chromosome 19 and encodes an enzyme thought to play a role in the 12(R)-lipoxygenase pathway. Mutations…	202.184	0.751528	-201.433	-7.35835	1.41e-33	7.23e-32
SEPHS2	22928	selenophosphate synthetase 2	This gene encodes an enzyme that catalyzes the production of monoselenophosphate (MSP) from selenide and ATP. MSP is the selenium donor required for synthesis of selenocysteine (Sec), which is co-translationally incorporated into selenoproteins at in-frame UGA codons that normally signal translation termination. The 3' UTRs of selenoprotein mRNAs contain a conserved stem-loop structure, the Sec i…	3194.55	671.738	-2522.81	-2.24205	1.89e-33	9.68e-32
ST14	6768	suppression of tumorigenicity 14	The protein encoded by this gene is an epithelial-derived, integral membrane serine protease. This protease forms a complex with the Kunitz-type serine protease inhibitor, HAI-1, and is found to be activated by sphingosine 1-phosphate. This protease has been shown to cleave and activate hepatocyte growth factor/scattering factor, and urokinase plasminogen activator, which suggest the function of …	240.751	0.751528	-239.999	-7.58738	2.54e-33	1.29e-31
MLPH	79083	melanophilin	This gene encodes a member of the exophilin subfamily of Rab effector proteins. The protein forms a ternary complex with the small Ras-related GTPase Rab27A in its GTP-bound form and the motor protein myosin Va. A similar protein complex in mouse functions to tether pigment-producing organelles called melanosomes to the actin cytoskeleton in melanocytes, and is required for visible pigmentation i…	884.414	64.3405	-820.074	-3.75249	2.84e-33	1.45e-31
HAL	3034	histidine ammonia-lyase	Histidine ammonia-lyase is a cytosolic enzyme catalyzing the first reaction in histidine catabolism, the nonoxidative deamination of L-histidine to trans-urocanic acid. Histidine ammonia-lyase defects cause histidinemia which is characterized by increased histidine and histamine and decreased urocanic acid in body fluids. Several transcript variants encoding different isoforms have been found for…	688.171	0	-688.171	-10.893	3.14e-33	1.6e-31
TBX1	6899	T-box transcription factor 1	This gene is a member of a phylogenetically conserved family of genes that share a common DNA-binding domain, the T-box. T-box genes encode transcription factors involved in the regulation of developmental processes. This gene product shares 98% amino acid sequence identity with the mouse ortholog. DiGeorge syndrome (DGS)/velocardiofacial syndrome (VCFS), a common congenital disorder characterize…	221.693	1339.51	1117.81	2.5845	4.85e-33	2.47e-31
MBL2	4153	mannose binding lectin 2	This gene encodes the soluble mannose-binding lectin or mannose-binding protein found in serum. The protein encoded belongs to the collectin family and is an important element in the innate immune system. The protein recognizes mannose and N-acetylglucosamine on many microorganisms, and is capable of activating the classical complement pathway. Deficiencies of this gene have been associated with …	505.256	0	-505.256	-10.564	4.96e-33	2.52e-31
OLA1	29789	Obg like ATPase 1	This gene encodes a member of the GTPase protein family. The encoded protein interacts with breast cancer-associated gene 1 (BRCA1) and BRCA1-associated RING domain protein (BARD1), and is involved in centrosome regulation. Overexpression of this gene has been observed in multiple types of cancer and may be associated with poor survival. Pseudogenes of this gene have been defined on chromosomes 1…	847.269	1784.3	937.034	1.07287	6.3e-33	3.19e-31
CLEC1B	51266	C-type lectin domain family 1 member B	Natural killer (NK) cells express multiple calcium-dependent (C-type) lectin-like receptors, such as CD94 (KLRD1; MIM 602894) and NKG2D (KLRC4; MIM 602893), that interact with major histocompatibility complex class I molecules and either inhibit or activate cytotoxicity and cytokine secretion. CLEC2 is a C-type lectin-like receptor expressed in myeloid cells and NK cells (Colonna et al., 2000 [Pu…	356.366	0	-356.366	-10.1787	7.33e-33	3.71e-31
HSPB3	8988	heat shock protein family B (small) member 3	This gene encodes a muscle-specific small heat shock protein. A mutation in this gene is the cause of autosomal dominant distal hereditary motor neuropathy type 2C.[provided by RefSeq, Sep 2010]	398.615	1625.14	1226.52	2.0236	7.44e-33	3.76e-31
ADCY10	55811	adenylate cyclase 10	The protein encoded by this gene belongs to a distinct class of adenylyl cyclases that is soluble and insensitive to G protein or forskolin regulation. Activity of this protein is regulated by bicarbonate. Variation at this gene has been observed in patients with absorptive hypercalciuria. Alternatively spliced transcript variants encoding different isoforms have been observed. There is a pseudog…	184.623	2.68755	-181.936	-5.93217	7.88e-33	3.98e-31
FRMD4B	23150	FERM domain containing 4B	This gene encodes a GRP1-binding protein which contains a FERM protein interaction domain as well as two coiled coil domains. This protein may play a role as a scaffolding protein. [provided by RefSeq, Mar 2014]	363.935	51.0784	-312.857	-2.83609	8.46e-33	4.27e-31
SPINT2	10653	serine peptidase inhibitor, Kunitz type 2	This gene encodes a transmembrane protein with two extracellular Kunitz domains that inhibits a variety of serine proteases. The protein inhibits HGF activator which prevents the formation of active hepatocyte growth factor. This gene is a putative tumor suppressor, and mutations in this gene result in congenital sodium diarrhea. Multiple transcript variants encoding different isoforms have been …	155.162	10.9533	-144.208	-3.74019	9.01e-33	4.54e-31
THRSP	7069	thyroid hormone responsive	The protein encoded by this gene is similar to the gene product of S14, a rat gene whose expression is limited to liver and adipose tissue and is controlled by nutritional and hormonal factors. This gene has been shown to be expressed in liver and adipocytes, particularly in lipomatous modules. It is also found to be expressed in lipogenic breast cancers, which suggests a role in controlling tumo…	2339.96	75.9487	-2264.01	-4.86711	9.11e-33	4.58e-31
IGDCC4	57722	immunoglobulin superfamily DCC subclass member 4	0	326.73	1676.88	1350.15	2.35014	1.03e-32	5.19e-31
TMEM45B	120224	transmembrane protein 45B	0	668.665	0	-668.665	-10.8441	1.16e-32	5.81e-31
ABCA1	19	ATP binding cassette subfamily A member 1	The membrane-associated protein encoded by this gene is a member of the superfamily of ATP-binding cassette (ABC) transporters. ABC proteins transport various molecules across extra- and intracellular membranes. ABC genes are divided into seven distinct subfamilies (ABC1, MDR/TAP, MRP, ALD, OABP, GCN20, White). This protein is a member of the ABC1 subfamily. Members of the ABC1 subfamily comprise…	2229.36	615.765	-1613.6	-1.85161	1.21e-32	6.06e-31
OS9	10956	OS9 endoplasmic reticulum lectin	This gene encodes a protein that is highly expressed in osteosarcomas. This protein binds to the hypoxia-inducible factor 1 (HIF-1), a key regulator of the hypoxic response and angiogenesis, and promotes the degradation of one of its subunits. Alternate transcriptional splice variants, encoding different isoforms, have been characterized. [provided by RefSeq, Jul 2008]	5923.22	1708.08	-4215.14	-1.78987	1.31e-32	6.57e-31
FBXO3	26273	F-box protein 3	This gene encodes a member of the F-box protein family which is characterized by an approximately 40 amino acid motif, the F-box. The F-box proteins constitute one of the four subunits of the ubiquitin protein ligase complex called SCFs (SKP1-cullin-F-box), which function in phosphorylation-dependent ubiquitination. The F-box proteins are divided into 3 classes: Fbws containing WD-40 domains, Fbl…	1068.2	1998.42	930.228	0.904098	1.36e-32	6.78e-31
MYOZ3	91977	myozenin 3	The protein encoded by this gene is specifically expressed in the skeletal muscle, and belongs to the myozenin family. Members of this family function as calcineurin-interacting proteins that help tether calcineurin to the sarcomere of cardiac and skeletal muscle. They play an important role in modulation of calcineurin signaling. [provided by RefSeq, Apr 2012]	1360.24	5868.13	4507.9	2.10285	1.42e-32	7.06e-31
SEC14L4	284904	SEC14 like lipid binding 4	The protein encoded by this gene is highly similar to the protein encoded by the Saccharomyces cerevisiae SEC14 gene. The SEC14 protein is a phophatidylinositol transfer protein that is essential for biogenesis of Golgi-derived transport vesicles, and thus is required for the export of yeast secretory proteins from the Golgi complex. The specific function of this protein has not yet been determin…	423.389	0	-423.389	-10.3613	1.48e-32	7.37e-31
HIF1AN	55662	hypoxia inducible factor 1 subunit alpha inhibitor	0	1534.52	5119.62	3585.1	1.73493	1.52e-32	7.56e-31
TMEM45A	55076	transmembrane protein 45A	0	653.767	15.4974	-638.269	-5.27295	1.61e-32	8e-31
GRTP1	79774	growth hormone regulated TBC protein 1	0	923.939	164.324	-759.615	-2.48354	2.15e-32	1.07e-30
POPDC2	64091	popeye domain containing 2	This gene encodes a member of the POP family of proteins which contain three putative transmembrane domains. This membrane associated protein is predominantly expressed in skeletal and cardiac muscle, and may have an important function in these tissues. [provided by RefSeq, Jul 2008]	186.148	925.233	739.085	2.30457	2.23e-32	1.1e-30
MAP1LC3B	81631	microtubule associated protein 1 light chain 3 beta	The product of this gene is a subunit of neuronal microtubule-associated MAP1A and MAP1B proteins, which are involved in microtubule assembly and important for neurogenesis. Studies on the rat homolog implicate a role for this gene in autophagy, a process that involves the bulk degradation of cytoplasmic component. [provided by RefSeq, Jul 2008]	1204.88	4615.13	3410.26	1.93275	2.32e-32	1.15e-30
VGLL2	245806	vestigial like family member 2	This gene encodes a protein with a transcriptional enhancer factor 1 (TEF-1) interaction domain. The encoded protein may act as a co-factor of TEF-1 regulated gene expression during skeletal muscle development. Alternatively spliced transcript variants encoding multiple isoforms have been observed. [provided by RefSeq, Jul 2012]	407.707	3157.35	2749.64	2.93498	2.59e-32	1.28e-30
GRAMD1C	54762	GRAM domain containing 1C	0	322.68	20.0388	-302.641	-3.96432	2.7e-32	1.33e-30
GLDC	2731	glycine decarboxylase	Degradation of glycine is brought about by the glycine cleavage system, which is composed of four mitochondrial protein components: P protein (a pyridoxal phosphate-dependent glycine decarboxylase), H protein (a lipoic acid-containing protein), T protein (a tetrahydrofolate-requiring enzyme), and L protein (a lipoamide dehydrogenase). The protein encoded by this gene is the P protein, which binds…	3175.98	60.89	-3115.09	-5.57102	3.03e-32	1.49e-30
L3MBTL4	91133	L3MBTL histone methyl-lysine binding protein 4	0	253.557	41.2595	-212.298	-2.61746	3.17e-32	1.56e-30
PXDC1	221749	PX domain containing 1	0	1729.88	203.363	-1526.52	-3.06808	4.97e-32	2.44e-30
STARD10	10809	StAR related lipid transfer domain containing 10	0	3261.18	749.681	-2511.5	-2.11322	4.99e-32	2.45e-30
SLC19A3	80704	solute carrier family 19 member 3	This gene encodes a ubiquitously expressed transmembrane thiamine transporter that lacks folate transport activity. Mutations in this gene cause biotin-responsive basal ganglia disease (BBGD); a recessive disorder manifested in childhood that progresses to chronic encephalopathy, dystonia, quadriparesis, and death if untreated. Patients with BBGD have bilateral necrosis in the head of the caudate…	578.392	0	-578.392	-10.6708	6.44e-32	3.14e-30
DNAJC1	64215	DnaJ heat shock protein family (Hsp40) member C1	The membrane protein encoded by this gene is a DNAJ-like heat shock protein that binds the molecular chaperone BiP. In addition, the encoded protein contains two SANT domains that have been shown to bind serpin alpha1-antichymotrypsin and inter-alpha trypsin inhibitor heavy chain 4. [provided by RefSeq, Jul 2016]	661.227	138.262	-522.966	-2.24051	7.11e-32	3.47e-30
PECR	55825	peroxisomal trans-2-enoyl-CoA reductase	0	1483.63	104.825	-1378.8	-3.77971	7.62e-32	3.71e-30
ABCF1	23	ATP binding cassette subfamily F member 1	The protein encoded by this gene is a member of the superfamily of ATP-binding cassette (ABC) transporters. ABC proteins transport various molecules across extra- and intra-cellular membranes. ABC genes are divided into seven distinct subfamilies (ABC1, MDR/TAP, MRP, ALD, OABP, GCN20, White). This protein is a member of the GCN20 subfamily. Unlike other members of the superfamily, this protein la…	1103.33	2844.39	1741.06	1.36429	1.06e-31	5.14e-30
NBEAL1	65065	neurobeachin like 1	0	736.358	49.3485	-687.01	-3.83652	1.12e-31	5.43e-30
CTSZ	1522	cathepsin Z	The protein encoded by this gene is a lysosomal cysteine proteinase and member of the peptidase C1 family. It exhibits both carboxy-monopeptidase and carboxy-dipeptidase activities. The encoded protein has also been known as cathepsin X and cathepsin P. This gene is expressed ubiquitously in cancer cell lines and primary tumors and, like other members of this family, may be involved in tumorigene…	4608.85	823.865	-3784.99	-2.47137	1.18e-31	5.73e-30
YBX1	4904	Y-box binding protein 1	This gene encodes a highly conserved cold shock domain protein that has broad nucleic acid binding properties. The encoded protein functions as both a DNA and RNA binding protein and has been implicated in numerous cellular processes including regulation of transcription and translation, pre-mRNA splicing, DNA reparation and mRNA packaging. This protein is also a component of messenger ribonucleo…	9495.46	31322.9	21827.4	1.71815	1.19e-31	5.77e-30
UNC5CL	222643	unc-5 family C-terminal like	0	745.687	26.5836	-719.103	-4.76755	1.21e-31	5.83e-30
DAPK1	1612	death associated protein kinase 1	Death-associated protein kinase 1 is a positive mediator of gamma-interferon induced programmed cell death. DAPK1 encodes a structurally unique 160-kD calmodulin dependent serine-threonine kinase that carries 8 ankyrin repeats and 2 putative P-loop consensus sites. It is a tumor suppressor candidate. Alternative splicing results in multiple transcript variants. [provided by RefSeq, Dec 2013]	1420.69	201.051	-1219.64	-2.80932	1.27e-31	6.14e-30
FOXA2	3170	forkhead box A2	This gene encodes a member of the forkhead class of DNA-binding proteins. These hepatocyte nuclear factors are transcriptional activators for liver-specific genes such as albumin and transthyretin, and they also interact with chromatin. Similar family members in mice have roles in the regulation of metabolism and in the differentiation of the pancreas and liver. This gene has been linked to spora…	437.665	0	-437.665	-10.3672	1.35e-31	6.5e-30
ADGRG6	57211	adhesion G protein-coupled receptor G6	This gene, which is upregulated in human umbilical vein endothelial cells, encodes a G protein-coupled receptor. Variations in this gene can affect a person's stature. Multiple transcript variants encoding different proteins have been found for this gene. [provided by RefSeq, Mar 2009]	1410.08	22.5136	-1387.57	-5.81478	1.43e-31	6.88e-30
CACNB1	782	calcium voltage-gated channel auxiliary subunit beta 1	The protein encoded by this gene belongs to the calcium channel beta subunit family. It plays an important role in the calcium channel by modulating G protein inhibition, increasing peak calcium current, controlling the alpha-1 subunit membrane targeting and shifting the voltage dependence of activation and inactivation. Alternative splicing occurs at this locus and three transcript variants enco…	1836.88	8362.77	6525.89	2.17937	1.44e-31	6.93e-30
FOXA1	3169	forkhead box A1	This gene encodes a member of the forkhead class of DNA-binding proteins. These hepatocyte nuclear factors are transcriptional activators for liver-specific transcripts such as albumin and transthyretin, and they also interact with chromatin. Similar family members in mice have roles in the regulation of metabolism and in the differentiation of the pancreas and liver. [provided by RefSeq, Jul 200…	352.038	0	-352.038	-10.1301	1.49e-31	7.13e-30
TRAF4	9618	TNF receptor associated factor 4	This gene encodes a member of the TNF receptor associated factor (TRAF) family. TRAF proteins are associated with, and mediate signal transduction from members of the TNF receptor superfamily. The encoded protein has been shown to interact with neurotrophin receptor, p75 (NTR/NTSR1), and negatively regulate NTR induced cell death and NF-kappa B activation. This protein has been found to bind to p…	552.47	30.0822	-522.388	-4.16614	1.62e-31	7.75e-30
PRR33	102724536	proline rich 33	0	276.971	1235.48	958.514	2.15007	1.66e-31	7.95e-30
HIST1H2BK	85236	H2B clustered histone 12	Histones are basic nuclear proteins that are responsible for the nucleosome structure of the chromosomal fiber in eukaryotes. Two molecules of each of the four core histones (H2A, H2B, H3, and H4) form an octamer, around which approximately 146 bp of DNA is wrapped in repeating units, called nucleosomes. The linker histone, H1, interacts with linker DNA between nucleosomes and functions in the co…	355.529	30.7822	-324.746	-3.50715	2.3e-31	1.1e-29
BTD	686	biotinidase	The protein encoded by this gene functions to recycle protein-bound biotin by cleaving biocytin (biotin-epsilon-lysine), a normal product of carboxylase degradation, resulting in regeneration of free biotin. The encoded protein has also been shown to have biotinyl transferase activity. Mutations in this gene are associated with biotinidase deficiency. Multiple transcript variants encoding differe…	1054.83	181.762	-873.068	-2.52427	2.89e-31	1.37e-29
LTBR	4055	lymphotoxin beta receptor	This gene encodes a member of the tumor necrosis factor receptor superfamily. The major ligands of this receptor include lymphotoxin alpha/beta and tumor necrosis factor ligand superfamily member 14. The encoded protein plays a role in signalling during the development of lymphoid and other organs, lipid metabolism, immune response, and programmed cell death. Activity of this receptor has also be…	1421.88	354.872	-1067.01	-1.99679	3.28e-31	1.56e-29
HNF1A	6927	HNF1 homeobox A	The protein encoded by this gene is a transcription factor required for the expression of several liver-specific genes. The encoded protein functions as a homodimer and binds to the inverted palindrome 5'-GTTAATNATTAAC-3'. Defects in this gene are a cause of maturity onset diabetes of the young type 3 (MODY3) and also can result in the appearance of hepatic adenomas. Alternative splicing results …	301.312	0	-301.312	-9.94856	3.29e-31	1.56e-29
KLHL34	257240	kelch like family member 34	0	304.666	1801.29	1496.63	2.55148	3.4e-31	1.61e-29
PC	5091	pyruvate carboxylase	This gene encodes pyruvate carboxylase, which requires biotin and ATP to catalyse the carboxylation of pyruvate to oxaloacetate. The active enzyme is a homotetramer arranged in a tetrahedron which is located exclusively in the mitochondrial matrix. Pyruvate carboxylase is involved in gluconeogenesis, lipogenesis, insulin secretion and synthesis of the neurotransmitter glutamate. Mutations in this…	2875.79	545.089	-2330.7	-2.39167	3.75e-31	1.78e-29
SULT1E1	6783	sulfotransferase family 1E member 1	Sulfotransferase enzymes catalyze the sulfate conjugation of many hormones, neurotransmitters, drugs, and xenobiotic compounds. These cytosolic enzymes are different in their tissue distributions and substrate specificities. The gene structure (number and length of exons) is similar among family members. This gene encodes a protein that transfers a sulfo moiety to and from estrone, which may cont…	367.613	0	-367.613	-10.1647	4.04e-31	1.91e-29
COLQ	8292	collagen like tail subunit of asymmetric acetylcholinesterase	This gene encodes the subunit of a collagen-like molecule associated with acetylcholinesterase in skeletal muscle. Each molecule is composed of three identical subunits. Each subunit contains a proline-rich attachment domain (PRAD) that binds an acetylcholinesterase tetramer to anchor the catalytic subunit of the enzyme to the basal lamina. Mutations in this gene are associated with endplate acet…	62.1698	720.513	658.344	3.50555	4.42e-31	2.08e-29
SLC15A1	6564	solute carrier family 15 member 1	This gene encodes an intestinal hydrogen peptide cotransporter that is a member of the solute carrier family 15. The encoded protein is localized to the brush border membrane of the intestinal epithelium and mediates the uptake of di- and tripeptides from the lumen into the enterocytes. This protein plays an important role in the uptake and digestion of dietary proteins. This protein also facilit…	336.375	0	-336.375	-10.0638	5.09e-31	2.39e-29
APOD	347	apolipoprotein D	This gene encodes a component of high density lipoprotein that has no marked similarity to other apolipoprotein sequences. It has a high degree of homology to plasma retinol-binding protein and other members of the alpha 2 microglobulin protein superfamily of carrier proteins, also known as lipocalins. This glycoprotein is closely associated with the enzyme lecithin:cholesterol acyltransferase - …	417.778	4017.45	3599.67	3.24006	5.31e-31	2.5e-29
CYP3A43	64816	cytochrome P450 family 3 subfamily A member 43	This gene encodes a member of the cytochrome P450 superfamily of enzymes. The cytochrome P450 proteins are monooxygenases which catalyze many reactions involved in drug metabolism and synthesis of cholesterol, steroids and other lipids. The encoded protein has a low level of testosterone hydroxylase activity, and may play a role in aging mechanisms and cancer progression. This gene is part of a c…	522.166	0	-522.166	-10.5328	5.44e-31	2.55e-29
IL1RAP	3556	interleukin 1 receptor accessory protein	This gene encodes a component of the interleukin 1 receptor complex, which initiates signalling events that result in the activation of interleukin 1-responsive genes. Alternative splicing of this gene results in membrane-bound and soluble isoforms differing in their C-terminus. The ratio of soluble to membrane-bound forms increases during acute-phase induction or stress. [provided by RefSeq, Jul…	1220.11	50.9226	-1169.19	-4.51181	5.95e-31	2.79e-29
NCL	4691	nucleolin	Nucleolin (NCL), a eukaryotic nucleolar phosphoprotein, is involved in the synthesis and maturation of ribosomes. It is located mainly in dense fibrillar regions of the nucleolus. Human NCL gene consists of 14 exons with 13 introns and spans approximately 11kb. The intron 11 of the NCL gene encodes a small nucleolar RNA, termed U20. [provided by RefSeq, Jul 2008]	2824.1	5341.26	2517.16	0.918167	6.17e-31	2.89e-29
C10orf71	118461	chromosome 10 open reading frame 71	0	4427.16	20387	15959.8	2.19513	6.38e-31	2.99e-29
WWC1	23286	WW and C2 domain containing 1	The protein encoded by this gene is a cytoplasmic phosphoprotein that interacts with PRKC-zeta and dynein light chain-1. Alleles of this gene have been found that enhance memory in some individuals. Three transcript variants encoding different isoforms have been found for this gene. [provided by RefSeq, Mar 2010]	185.986	1.28982	-184.696	-6.9654	6.81e-31	3.19e-29
MSMO1	6307	methylsterol monooxygenase 1	Sterol-C4-mehtyl oxidase-like protein was isolated based on its similarity to the yeast ERG25 protein. It contains a set of putative metal binding motifs with similarity to that seen in a family of membrane desaturases-hydroxylases. The protein is localized to the endoplasmic reticulum membrane and is believed to function in cholesterol biosynthesis. Alternatively spliced transcript variants enco…	2851.84	148.392	-2703.45	-4.19999	8.5e-31	3.96e-29
STAC3	246329	SH3 and cysteine rich domain 3	The protein encoded by this gene is a component of the excitation-contraction coupling machinery of muscles. This protein is a member of the Stac gene family and contains an N-terminal cysteine-rich domain and two SH3 domains. Mutations in this gene are a cause of Native American myopathy. [provided by RefSeq, Nov 2013]	6779.47	31194.4	24414.9	2.1939	8.6e-31	4.01e-29
SYNPO2	171024	synaptopodin 2	0	16366.4	63048.1	46681.8	1.94009	8.96e-31	4.17e-29
ETNPPL	64850	ethanolamine-phosphate phospho-lyase	0	2562.28	77.2306	-2485.05	-4.96221	9.81e-31	4.56e-29
RND1	27289	Rho family GTPase 1	This gene encodes a protein that belongs to the Rho GTPase family. Members of this family regulate the organization of the actin cytoskeleton in response to extracellular growth factors. A similar protein in rat interacts with a microtubule regulator to control axon extension. [provided by RefSeq, Apr 2014]	232.294	6.26722	-226.027	-5.11416	9.99e-31	4.64e-29
PRSS8	5652	serine protease 8	This gene encodes a member of the peptidase S1 or chymotrypsin family of serine proteases. The encoded preproprotein is proteolytically processed to generate light and heavy chains that associate via a disulfide bond to form the heterodimeric enzyme. This enzyme is highly expressed in prostate epithelia and is one of several proteolytic enzymes found in seminal fluid. This protease exhibits tryps…	403.012	0	-403.012	-10.2507	1.01e-30	4.69e-29
CP	1356	ceruloplasmin	The protein encoded by this gene is a metalloprotein that binds most of the copper in plasma and is involved in the peroxidation of Fe(II)transferrin to Fe(III) transferrin. Mutations in this gene cause aceruloplasminemia, which results in iron accumulation and tissue damage, and is associated with diabetes and neurologic abnormalities. Two transcript variants, one protein-coding and the other no…	31340.6	3.37459	-31337.3	-11.4831	1.02e-30	4.74e-29
ACYP2	98	acylphosphatase 2	Acylphosphatase can hydrolyze the phosphoenzyme intermediate of different membrane pumps, particularly the Ca2+/Mg2+-ATPase from sarcoplasmic reticulum of skeletal muscle. Two isoenzymes have been isolated, called muscle acylphosphatase and erythrocyte acylphosphatase on the basis of their tissue localization. This gene encodes the muscle-type isoform (MT). An increase of the MT isoform is associ…	702.416	2006.79	1304.37	1.51306	1.07e-30	4.97e-29
FBXO17	115290	F-box protein 17	This gene encodes a member of the F-box protein family which is characterized by the F-box motif. The F-box proteins constitute one of the four subunits of the ubiquitin protein ligase complex called SCFs (SKP1-cullin-F-box), which function in phosphorylation-dependent ubiquitination. The F-box proteins are divided into 3 classes: Fbws containing WD-40 domains, Fbls containing leucine-rich repeat…	518.632	43.2547	-475.378	-3.54408	1.38e-30	6.39e-29
C14orf105	55195	coiled-coil domain containing 198	0	332.272	0	-332.272	-10.0371	1.42e-30	6.54e-29
YWHAG	7532	tyrosine 3-monooxygenase/tryptophan 5-monooxygenase activation protein gamma	This gene product belongs to the 14-3-3 family of proteins which mediate signal transduction by binding to phosphoserine-containing proteins. This highly conserved protein family is found in both plants and mammals, and this protein is 100% identical to the rat ortholog. It is induced by growth factors in human vascular smooth muscle cells, and is also highly expressed in skeletal and heart muscl…	5104.41	18837.9	13733.5	1.87878	1.47e-30	6.76e-29
NR5A2	2494	nuclear receptor subfamily 5 group A member 2	The protein encoded by this gene is a DNA-binding zinc finger transcription factor and is a member of the fushi tarazu factor-1 subfamily of orphan nuclear receptors. The encoded protein is involved in the expression of genes for hepatitis B virus and cholesterol biosynthesis, and may be an important regulator of embryonic development. [provided by RefSeq, Jun 2016]	412.863	24.4669	-388.396	-4.03718	1.64e-30	7.54e-29
DGAT2	84649	diacylglycerol O-acyltransferase 2	This gene encodes one of two enzymes which catalyzes the final reaction in the synthesis of triglycerides in which diacylglycerol is covalently bound to long chain fatty acyl-CoAs. The encoded protein catalyzes this reaction at low concentrations of magnesium chloride while the other enzyme has high activity at high concentrations of magnesium chloride. Multiple transcript variants encoding diffe…	6535.97	131.725	-6404.24	-5.49798	1.71e-30	7.85e-29
TMPRSS2	7113	transmembrane serine protease 2	This gene encodes a protein that belongs to the serine protease family. The encoded protein contains a type II transmembrane domain, a receptor class A domain, a scavenger receptor cysteine-rich domain and a protease domain. Serine proteases are known to be involved in many physiological and pathological processes. This gene was demonstrated to be up-regulated by androgenic hormones in prostate c…	315.04	0	-315.04	-9.97791	1.75e-30	8e-29
CRYZ	1429	crystallin zeta	Crystallins are separated into two classes: taxon-specific, or enzyme, and ubiquitous. The latter class constitutes the major proteins of vertebrate eye lens and maintains the transparency and refractive index of the lens. The former class is also called phylogenetically-restricted crystallins. This gene encodes a taxon-specific crystallin protein which has NADPH-dependent quinone reductase activ…	1922.83	429.412	-1493.42	-2.1596	2.05e-30	9.38e-29
TNFSF14	8740	TNF superfamily member 14	The protein encoded by this gene is a member of the tumor necrosis factor (TNF) ligand family. This protein is a ligand for TNFRSF14, which is a member of the tumor necrosis factor receptor superfamily, and which is also known as a herpesvirus entry mediator (HVEM). This protein may function as a costimulatory factor for the activation of lymphoid cells and as a deterrent to infection by herpesvi…	490.923	1.29682	-489.626	-7.88143	2.14e-30	9.79e-29
GPR137B	7107	G protein-coupled receptor 137B	0	122.596	20.5471	-102.048	-2.59522	2.62e-30	1.2e-28
ATP5J2	9551	ATP synthase membrane subunit f	Mitochondrial ATP synthase catalyzes ATP synthesis, utilizing an electrochemical gradient of protons across the inner membrane during oxidative phosphorylation. It is composed of two linked multi-subunit complexes: the soluble catalytic core, F1, and the membrane-spanning component, Fo, which comprises the proton channel. The catalytic portion of mitochondrial ATP synthase consists of five differ…	1106.67	4158.73	3052.05	1.90426	2.85e-30	1.3e-28
ASS1	445	argininosuccinate synthase 1	The protein encoded by this gene catalyzes the penultimate step of the arginine biosynthetic pathway. There are approximately 10 to 14 copies of this gene including the pseudogenes scattered across the human genome, among which the one located on chromosome 9 appears to be the only functional gene for argininosuccinate synthetase. Mutations in the chromosome 9 copy of this gene cause citrullinemi…	21496.8	1092.04	-20404.7	-4.23757	3.04e-30	1.38e-28
ADRA1B	147	adrenoceptor alpha 1B	Alpha-1-adrenergic receptors (alpha-1-ARs) are members of the G protein-coupled receptor superfamily. They activate mitogenic responses and regulate growth and proliferation of many cells. There are 3 alpha-1-AR subtypes: alpha-1A, -1B and -1D, all of which signal through the Gq/11 family of G-proteins and different subtypes show different patterns of activation. This gene encodes alpha-1B-adrene…	119.35	9.39406	-109.956	-3.59312	3.17e-30	1.44e-28
BLVRA	644	biliverdin reductase A	The protein encoded by this gene belongs to the biliverdin reductase family, members of which catalyze the conversion of biliverdin to bilirubin in the presence of NADPH or NADH. Mutations in this gene are associated with hyperbiliverdinemia. Alternatively spliced transcript variants have been found for this gene. [provided by RefSeq, Dec 2011]	232.662	853.728	621.066	1.8721	3.27e-30	1.49e-28
SMARCD3	6604	SWI/SNF related, matrix associated, actin dependent regulator of chromatin, subfamily d, member 3	The protein encoded by this gene is a member of the SWI/SNF family of proteins, whose members display helicase and ATPase activities and which are thought to regulate transcription of certain genes by altering the chromatin structure around those genes. The encoded protein is part of the large ATP-dependent chromatin remodeling complex SNF/SWI and has sequence similarity to the yeast Swp73 protei…	963.017	3220.89	2257.87	1.73777	3.27e-30	1.49e-28
ACOT7	11332	acyl-CoA thioesterase 7	This gene encodes a member of the acyl coenzyme family. The encoded protein hydrolyzes the CoA thioester of palmitoyl-CoA and other long-chain fatty acids. Decreased expression of this gene may be associated with mesial temporal lobe epilepsy. Alternatively spliced transcript variants encoding distinct isoforms with different subcellular locations have been characterized. [provided by RefSeq, Jul…	350.465	44.5254	-305.939	-2.96824	3.62e-30	1.64e-28
IL27	246778	interleukin 27	The protein encoded by this gene is one of the subunits of a heterodimeric cytokine complex. This protein is related to interleukin 12A (IL12A). It interacts with Epstein-Barr virus induced gene 3 (EBI3), a protein similar to interleukin 12B (IL12B), and forms a complex that has been shown to drive rapid expansion of naive but not memory CD4(+) T cells. The complex is also found to synergize stro…	322.353	0	-322.353	-9.99112	3.85e-30	1.74e-28
RAB37	326624	RAB37, member RAS oncogene family	Rab proteins are low molecular mass GTPases that are critical regulators of vesicle trafficking. For additional background information on Rab proteins, see MIM 179508.[supplied by OMIM, Apr 2006]	330.548	25.8699	-304.678	-3.6185	3.89e-30	1.76e-28
ANKS4B	257629	ankyrin repeat and sterile alpha motif domain containing 4B	0	294.014	0	-294.014	-9.8903	4.31e-30	1.94e-28
SLC6A16	28968	solute carrier family 6 member 16	SLC6A16 shows structural characteristics of an Na(+)- and Cl(-)-dependent neurotransmitter transporter, including 12 transmembrane (TM) domains, intracellular N and C termini, and large extracellular loops containing multiple N-glycosylation sites.[supplied by OMIM, Mar 2008]	220.522	14.8049	-205.717	-3.80864	5.02e-30	2.26e-28
FAM110C	642273	family with sequence similarity 110 member C	0	323.576	1.51081	-322.065	-7.36995	5.45e-30	2.45e-28
MT2A	4502	metallothionein 2A	This gene is a member of the metallothionein family of genes. Proteins encoded by this gene family are low in molecular weight, are cysteine-rich, lack aromatic residues, and bind divalent heavy metal ions, altering the intracellular concentration of heavy metals in the cell. These proteins act as anti-oxidants, protect against hydroxyl free radicals, are important in homeostatic control of metal…	13429.8	670.558	-12759.3	-4.26119	5.98e-30	2.69e-28
ANGPTL6	83854	angiopoietin like 6	0	331.666	0	-331.666	-10.0155	7.15e-30	3.21e-28
SMAP2	64744	small ArfGAP2	0	873.773	267.861	-605.912	-1.70071	7.41e-30	3.32e-28
NUGGC	389643	nuclear GTPase, germinal center associated	0	338.13	0	-338.13	-10.0357	7.72e-30	3.46e-28
MTMR4	9110	myotubularin related protein 4	0	2088.5	536.928	-1551.57	-1.95534	8.93e-30	3.99e-28
NR4A1	3164	nuclear receptor subfamily 4 group A member 1	This gene encodes a member of the steroid-thyroid hormone-retinoid receptor superfamily. Expression is induced by phytohemagglutinin in human lymphocytes and by serum stimulation of arrested fibroblasts. The encoded protein acts as a nuclear transcription factor. Translocation of the protein from the nucleus to mitochondria induces apoptosis. Multiple transcript variants encoding different isofor…	170.69	2277.98	2107.29	3.69826	8.96e-30	4e-28
PARVB	29780	parvin beta	This gene encodes a member of the parvin family of actin-binding proteins, which play a role in cytoskeleton organization and cell adhesion. These proteins are associated with focal contacts and contain calponin homology domains that bind to actin filaments. This family member binds to alphaPIX and alpha-actinin, and it can inhibit the activity of integrin-linked kinase. This protein also functio…	1163.56	5987.31	4823.76	2.3529	9.04e-30	4.03e-28
MT1A	4489	metallothionein 1A	This gene is a member of the metallothionein family of genes. Proteins encoded by this gene family are low in molecular weight, are cysteine-rich, lack aromatic residues, and bind divalent heavy metal ions. The conserved cysteine residues co-ordinate metal ions using mercaptide linkages. These proteins act as anti-oxidants, protect against hydroxyl free radicals, are important in homeostatic cont…	286.837	0	-286.837	-9.85154	1.03e-29	4.58e-28
MAN2B2	23324	mannosidase alpha class 2B member 2	0	767.187	167.19	-599.997	-2.19449	1.2e-29	5.35e-28
CAT	847	catalase	This gene encodes catalase, a key antioxidant enzyme in the bodies defense against oxidative stress. Catalase is a heme enzyme that is present in the peroxisome of nearly all aerobic cells. Catalase converts the reactive oxygen species hydrogen peroxide to water and oxygen and thereby mitigates the toxic effects of hydrogen peroxide. Oxidative stress is hypothesized to play a role in the developm…	17511.5	3064.16	-14447.3	-2.50201	1.22e-29	5.42e-28
SCARB1	949	scavenger receptor class B member 1	The protein encoded by this gene is a plasma membrane receptor for high density lipoprotein cholesterol (HDL). The encoded protein mediates cholesterol transfer to and from HDL. In addition, this protein is a receptor for hepatitis C virus glycoprotein E2. Several transcript variants encoding different isoforms have been found for this gene.[provided by RefSeq, Jan 2019]	3055.96	464.808	-2591.16	-2.69947	1.31e-29	5.8e-28
PRCP	5547	prolylcarboxypeptidase	This gene encodes a member of the peptidase S28 family of serine exopeptidases. The encoded preproprotein is proteolytically processed to generate the mature lysosomal prolylcarboxypeptidase. This enzyme cleaves C-terminal amino acids linked to proline in peptides such as angiotension II, III and des-Arg9-bradykinin. The cleavage occurs at acidic pH, but the enzyme activity is retained with some …	1361.15	474.107	-887.045	-1.51909	1.5e-29	6.62e-28
FARSB	10056	phenylalanyl-tRNA synthetase subunit beta	This gene encodes a highly conserved enzyme that belongs to the aminoacyl-tRNA synthetase class IIc subfamily. This enzyme comprises the regulatory beta subunits that form a tetramer with two catalytic alpha subunits. In the presence of ATP, this tetramer is responsible for attaching L-phenylalanine to the terminal adenosine of the appropriate tRNA. A pseudogene located on chromosome 10 has been …	591.163	1226.88	635.72	1.0543	1.75e-29	7.74e-28
CLCN1	1180	chloride voltage-gated channel 1	The CLCN family of voltage-dependent chloride channel genes comprises nine members (CLCN1-7, Ka and Kb) which demonstrate quite diverse functional characteristics while sharing significant sequence homology. The protein encoded by this gene regulates the electric excitability of the skeletal muscle membrane. Mutations in this gene cause two forms of inherited human muscle disorders: recessive gen…	716.483	2014.03	1297.55	1.49007	1.9e-29	8.38e-28
COPS4	51138	COP9 signalosome subunit 4	This gene encodes one of eight subunits composing COP9 signalosome, a highly conserved protein complex that functions as an important regulator in multiple signaling pathways. The structure and function of COP9 signalosome is similar to that of the 19S regulatory particle of 26S proteasome. COP9 signalosome has been shown to interact with SCF-type E3 ubiquitin ligases and act as a positive regula…	926.95	2429.06	1502.11	1.38862	2.02e-29	8.87e-28
HSP90B1	7184	heat shock protein 90 beta family member 1	This gene encodes a member of a family of adenosine triphosphate(ATP)-metabolizing molecular chaperones with roles in stabilizing and folding other proteins. The encoded protein is localized to melanosomes and the endoplasmic reticulum. Expression of this protein is associated with a variety of pathogenic states, including tumor formation. There is a microRNA gene located within the 5' exon of th…	11177.6	1646.72	-9530.86	-2.74602	2.13e-29	9.36e-28
SLC17A3	10786	solute carrier family 17 member 3	The protein encoded by this gene is a voltage-driven transporter that excretes intracellular urate and organic anions from the blood into renal tubule cells. Two transcript variants encoding different isoforms have been found for this gene. The longer isoform is a plasma membrane protein with transporter activity while the shorter isoform localizes to the endoplasmic reticulum. [provided by RefSe…	293.499	0.759285	-292.739	-8.41973	2.16e-29	9.47e-28
PTPRH	5794	protein tyrosine phosphatase receptor type H	The protein encoded by this gene is a member of the protein tyrosine phosphatase (PTP) family. PTPs are known to be signaling molecules that regulate a variety of cellular processes including cell growth, differentiation, mitotic cycle, and oncogenic transformation. This PTP possesses an extracellular region, a single transmembrane region, and a single intracytoplasmic catalytic domain, and thus …	271.76	0	-271.76	-9.78263	2.24e-29	9.81e-28
CYP21A2	1589	cytochrome P450 family 21 subfamily A member 2	This gene encodes a member of the cytochrome P450 superfamily of enzymes. The cytochrome P450 proteins are monooxygenases which catalyze many reactions involved in drug metabolism and synthesis of cholesterol, steroids and other lipids. This protein localizes to the endoplasmic reticulum and hydroxylates steroids at the 21 position. Its activity is required for the synthesis of steroid hormones i…	305.446	2.89394	-302.552	-6.5985	2.71e-29	1.18e-27
P2RY2	5029	purinergic receptor P2Y2	The product of this gene belongs to the family of P2 receptors, which is activated by extracellular nucleotides and subdivided into P2X ligand-gated ion channels and P2Y G-protein coupled receptors. This family has several receptor subtypes with different pharmacological selectivity, which overlaps in some cases, for various adenosine and uridine nucleotides. This receptor, found on many cell typ…	267.843	1201.93	934.082	2.15858	2.75e-29	1.2e-27
C1orf228	339541	armadillo like helical domain containing 1	0	233.081	4.54813	-228.532	-5.60881	2.83e-29	1.24e-27
FURIN	5045	furin, paired basic amino acid cleaving enzyme	This gene encodes a member of the subtilisin-like proprotein convertase family, which includes proteases that process protein and peptide precursors trafficking through regulated or constitutive branches of the secretory pathway. It encodes a type 1 membrane bound protease that is expressed in many tissues, including neuroendocrine, liver, gut, and brain. The encoded protein undergoes an initial …	8812.24	1682.98	-7129.25	-2.37705	2.88e-29	1.26e-27
CCDC7	79741	coiled-coil domain containing 7	0	180.978	16.5761	-164.402	-3.41128	3e-29	1.31e-27
SDSL	113675	serine dehydratase like	0	661.66	17.0455	-644.615	-5.20555	3.01e-29	1.31e-27
[truncated: 15,733 more rows]

## Sheet: miRNAs
Gene	LogFC	Pvalue	FDR	Association with T2D or its varients
hsa-mir-3648-1	-9.67886	9.12e-129	4.45e-126
hsa-mir-3648-2	-9.77445	1.1e-85	2.39e-83
hsa-mir-135a1	-6.83285	4.54e-14	7.63e-13
hsa-mir-621	-2.24654	2.98e-10	3.44e-09
hsa-mir-4523	-4.98505	1.02e-08	9.65e-08
hsa-mir-6081	-5.21757	2e-07	1.57e-06
hsa-mir-3609	-3.66198	2.73e-06	1.78e-05
[truncated: 58 more rows]
