# Supplementary material for: Whole transcriptome RNA-seq reveals key regulatory factors involved in type 2 diabetes pathology in peripheral fat of Asian Indians
Source: Sci Rep. 2021 May 20;11:10632. doi: 10.1038/s41598-021-90148-z (PMC8137704; doi:10.1038/s41598-021-90148-z)
Supplement: Supplementary file 2 — Supplementary Information 2. [file 41598_2021_90148_MOESM2_ESM.xlsx]

## Sheet: qPCR Validation
qPCR Validation
List of Primers :-																	Fold Change
S.No.	Gene	Primer	Length	Sequence	Key Function		Thigh (femoral) Subcutaneous adipose tissue (Limb Fat)										Thigh (femoral) Subcutaneous adipose tissue (Limb Fat)
AKT2 (AKT Serine/Threonine Kinase 2)					AKT2 (AKT Serine/Threonine Kinase 2) is a Protein Coding gene. Diseases associated with AKT2 include Hypoinsulinemic Hypoglycemia With Hemihypertrophy and Diabetes Mellitus, Noninsulin-Dependent.		S.No.	Gene Name	Status	Average Cp Value	Housekeeping gene Cp value	C1	C2	POWER(2)	Fold Change		S.No.	Gene Name	Non-Diabetic	Diabetic
1	AKT2	Left Primer	20	aggcgctgttgttatgctct			1	AKT2	Non-Diabetic	27.0267	30.5	-3.47333	1.67333	0.313528	1		1	AKT2	1	3.19
		Right Primer	20	ggtctgataagatgcggtgg					Diabetic	25.4633	30.61	-5.14667	0	1	3.18951		2	BCL6	1	2.76
																	3	LIPE	1	1.39
BCL6 Transcription Repressor					The protein encoded by this gene is a zinc finger transcription factor and contains an N-terminal POZ domain. This protein acts as a sequence-specific repressor of transcription, and has been shown to modulate the transcription of STAT-dependent IL-4 responses of B cells.		2	BCL6	Non-Diabetic	28.1133	30.5	-2.38667	1.46667	0.361817	1		4	METTL9	1	4.62
2	BCL6	Left Primer	22	tctctctgtcgtttctgctgtc					Diabetic	26.7567	30.61	-3.85333	0	1	2.76383		5	CD59	1	2.73
		Right Primer	20	tcttagtcctttcccacccc													6	LMNA	1	2.18
							3	LIPE	Non-Diabetic	27.1867	30.5	-3.31333	0.476667	0.718636	1		7	FOS	1	6.13
LIPE (lipase E, hormone sensitive type)					LIPE (Lipase E, Hormone Sensitive Type) is a Protein Coding gene. Diseases associated with LIPE include Lipodystrophy, Familial Partial, Type 6 and Familial Partial Lipodystrophy.				Diabetic	26.82	30.61	-3.79	0	1	1.39152		8	CCL2	1	3.3
3	LIPE	Left Primer	20	aggcctaaattgggatgctt													9	MUSTN1	1	3.12
		Right Primer	20	gagtcttcgattctggctgg			4	METTL9	Non-Diabetic	26.2833	30.5	-4.21667	2.20667	0.216634	1		10	ZNF638	1	0.06
									Diabetic	24.1867	30.61	-6.42333	0	1	4.61608
METTL9 (Methyltransferase Like 9)					METTL9 (Methyltransferase Like 9) is a Protein Coding gene. Diseases associated with METTL9 include Deafness, Autosomal Recessive 22 and Inflammatory Bowel Disease 1. Gene Ontology (GO) annotations related to this gene include methyltransferase activity.
4	METTL9	Left Primer	20	ccagtgggcaatctgaactt			5	CD59	Non-Diabetic	27.8733	30.5	-2.62667	1.44833	0.366445	1
		Right Primer	20	gaagaaaccagagcatccga					Diabetic	26.535	30.61	-4.075	0	1	2.72893
CD59 Molecule					This gene encodes a cell surface glycoprotein that regulates complement-mediated cell lysis, and it is involved in lymphocyte signal transduction. This protein is a potent inhibitor of the complement membrane attack complex, whereby it binds complement C8 and/or C9 during the assembly of this complex, thereby inhibiting the incorporation of multiple copies of C9 into the complex, which is necessa…		6	LMNA	Non-Diabetic	29.5633	30.5	-0.936667	1.12667	0.457973	1
5	CD59	Left Primer	19	ggagggagaggaggaggtt					Diabetic	28.5467	30.61	-2.06333	0	1	2.18354
		Right Primer	18	gtagcccccacagaccct
							7	FOS	Non-Diabetic	28.5833	30.5	-1.91667	2.61667	0.163044	1
LMNA (lamin A/C)					The nuclear lamina consists of a two-dimensional matrix of proteins located next to the inner nuclear membrane.Mutations in this gene lead to several diseases: Emery-Dreifuss muscular dystrophy, familial partial lipodystrophy, limb girdle muscular dystrophy, dilated cardiomyopathy, Charcot-Marie-Tooth disease, and Hutchinson-Gilford progeria syndrome.				Diabetic	26.0767	30.61	-4.53333	0	1	6.13331
6	LMNA	Left Primer	20	catgccgggagttgtagttt
		Right Primer	20	ttcatacccgctctgtttcc			8	CCL2	Non-Diabetic	23.94	30.5	-6.56	1.72333	0.302848	1
									Diabetic	22.3267	30.61	-8.28333	0	1	3.30198
FOS (Fos proto-oncogene, AP-1 transcription factor subunit)					This gene encode leucine zipper proteins that can dimerize with proteins of the JUN family, thereby forming the transcription factor complex AP-1. As such, the FOS proteins have been implicated as regulators of cell proliferation, differentiation, and transformation.
7	FOS	Left Primer	20	tctgagacaggaactgcgaa			9	MUSTN1	Non-Diabetic	33.2467	30.5	2.74667	1.64167	0.320486	1
		Right Primer	20	ctcatctactggagcgtccc					Diabetic	31.715	30.61	1.105	0	1	3.12026
CCL2 (C-C Motif Chemokine Ligand 2)					This gene is one of several cytokine genes clustered on the q-arm of chromosome 17. Chemokines are a superfamily of secreted proteins involved in immunoregulatory and inflammatory processes.		10	ZNF638	Non-Diabetic	42.59	30.5	12.09	-4.135	17.5695	1
8	CCL2	Left Primer	20	ctctgcccgctttcaataag					Diabetic	46.835	30.61	16.225	0	1	0.0569169
		Right Primer	20	ggtaccacgtctgcttggat
MUSTN1 (Musculoskeletal, Embryonic Nuclear Protein 1)					MUSTN1 (Musculoskeletal, Embryonic Nuclear Protein 1) is a Protein Coding gene. May be involved in the development and regeneration of the musculoskeletal system.							[(DM-HG)-(ND-HG)]	2^∆∆CT
9	MUSTN1	Left Primer	21	ggctccactcagatcttttcc			No.	Gene	Status	Ct	Housekeeping gene Cp value	∆∆CT	Fold Change
		Right Primer	19	ataggggcttcctgagcac			1	AKT2	Non-Diabetic	27.0267	30.5	-1.67333	3.18951
									Diabetic	25.4633	30.61
ZNF638 (Zinc Finger Protein 638)					The protein encoded by this gene is a nucleoplasmic protein. It binds cytidine-rich sequences in double-stranded DNA. It is associated with packaging, transferring, or processing transcripts		2	BCL6	Non-Diabetic	28.1133	30.5	-1.46667	2.76383
10	ZNF638	Left Primer	21	ccaaggtgatctcacactcct					Diabetic	26.7567	30.61
		Right Primer	26	aaaccatgttctttgtttgtttaaga			3	LIPE	Non-Diabetic	27.1867	30.5	-0.476667	1.39152
									Diabetic	26.82	30.61
G6PD (Glucose-6-phosphate dehydrogenase) (as Housekeeping gene)					This protein is a cytosolic enzyme encoded by a housekeeping X-linked gene whose main function is to produce NADPH, a key electron donor in the defense against oxidizing agents and in reductive biosynthetic reactions.		4	METTL9	Non-Diabetic	26.2833	30.5	-2.20667	4.61608
11	G6PD	Left Primer	21	aacagagtgagcccttcttca					Diabetic	24.1867	30.61
		Right Primer	20	ggaggctgcatcatcgtact			5	CD59	Non-Diabetic	27.8733	30.5	-1.44833	2.72893
									Diabetic	26.535	30.61
							6	LMNA	Non-Diabetic	29.5633	30.5	-1.12667	2.18354
									Diabetic	28.5467	30.61
							7	FOS	Non-Diabetic	28.5833	30.5	-2.61667	6.13331
									Diabetic	26.0767	30.61
							8	CCL2	Non-Diabetic	23.94	30.5	-1.72333	3.30198
									Diabetic	22.3267	30.61
							9	MUSTN1	Non-Diabetic	33.2467	30.5	-1.64167	3.12026
									Diabetic	31.715	30.61
							10	ZNF638	Non-Diabetic	42.59	30.5	4.135	0.0569169
									Diabetic	46.835	30.61
